# Supplementary material for: Cord blood proteomics identifies biomarkers of early-onset neonatal sepsis
Source: JCI Insight. 2025 Jun 10;10(13):e193826. doi: 10.1172/jci.insight.193826 (PMC12288901; doi:10.1172/jci.insight.193826)
Supplement: Supporting data values [file jciinsight-10-193826-s222.xlsx]

## Sheet: f1b_data
ALB	SERPINA1	A2M	IGHG1	IGHG2	IGHG3	APOA1	FGA	FGB	FGG	ORM1	TF	ANXA2;ANXA2P2	QSOX1	NRP1	FCN3	ATRN	APOM	CP	F13A1	PGK1	F2	C1R	F10	CFD	PLG	F12	CFB	CA1	CA2	SERPINC1	SERPINA3	AGT	C3	C5	CST3	KNG1	HBZ	HBD	HBE1	COL1A1	APOE	APOA2	APOC1	APOC2	APOC3	SLC4A1	CRP	APCS	C1QA
31.5999	28.9419	27.6493	28.1643	21.5622	23.7566	31.8324	23.7118	22.5436	24.0584	23.3136	25.5633	14.9697	22.5852	20.9147	24.3329	23.8032	22.1886	29.549	23.784	22.9351	29.4716	26.028	24.2447	23.1439	29.5311	26.7266	27.8141	18.8501	20.2356	28.7205	27.7606	30.0261	32.6586	27.0075	21.6782	29.3413	26.2031	24.6038	24.5142	22.6101	27.6715	29.4288	22.7989	23.0216	25.2937	20.9202	17.0415	22.8634	22.6542
31.9403	28.2033	27.8355	28.5238	23.7347	24.3564	31.7567	24.2411	24.4972	25.0556	22.9266	25.262	14.2921	22.0593	19.1372	24.5622	24.3358	20.931	29.6992	23.4445	20.0971	28.9495	26.1154	23.5997	23.0927	29.8157	26.5685	28.5285	19.8978	18.7888	28.5898	28.9473	29.9355	33.195	27.5697	21.281	29.3983	20.5618	24.6759	24.6947	21.7172	27.3417	28.8549	23.4613	23.5529	24.3703	19.1503	17.1513	23.5921	24.9241
31.5371	29.0659	28.1184	28.0633	21.2074	24.8452	31.8585	25.8876	26.239	26.9464	23.5219	25.5159	15.2981	22.4138	21.5423	24.8059	22.1219	21.7619	30.8554	22.8061	21.5307	28.9311	26.0839	24.5667	21.8179	29.0187	25.3248	29.0223	18.2072	18.409	28.1724	29.9244	30.6898	33.2496	28.0768	21.8144	29.2701	20.5044	21.5641	23.6616	22.5389	28.9563	29.6663	24.4152	24.8098	23.9599	19.9748	20.4684	23.6416	24.4564
31.5104	28.7007	28.1251	28.1985	21.1649	25.4733	31.9989	26.0738	24.3124	25.623	22.4774	24.9013	15.8672	22.2108	20.1161	24.1015	23.0409	21.39	29.699	22.8938	22.9023	28.818	26.6511	24.2554	22.2053	29.4977	25.893	28.682	18.365	18.2968	28.6329	28.7205	30.2264	33.2415	27.7175	21.3373	29.7397	20.7424	24.1881	25.1061	22.5609	27.3478	29.7594	23.6357	23.8825	23.7261	20.0798	17.3645	23.6282	24.7402
31.7529	27.9395	27.7463	28.6435	23.0168	24.7433	31.5123	22.6406	21.9822	24.1631	21.649	25.0391	14.8348	22.2134	21.921	24.9002	23.1665	22.0525	29.6813	22.3938	24.3413	29.022	25.7753	23.5984	20.0637	28.9669	26.5968	27.7697	24.3038	25.0558	29.3077	28.9402	29.1573	32.8046	27.7386	20.4351	29.3089	23.9575	29.9657	27.6051	19.6369	25.8371	29.6329	24.8332	23.7197	22.8771	24.1718	17.3327	22.0047	25.0616
31.2962	28.5846	27.5928	28.7268	22.0682	24.6574	32.1321	26.1326	22.8576	25.2994	21.4939	25.0694	15.4975	22.838	18.9823	24.9453	23.8594	21.2919	28.2838	21.962	22.4713	29.1165	26.3885	24.6048	21.7017	28.7014	26.2218	27.9461	18.1787	19.7471	28.7235	27.6421	30.181	32.6238	27.5917	20.4113	29.351	25.4519	25.1226	26.6867	22.5743	29.0155	29.5309	20.8932	23.975	25.7544	19.9167	18.3554	22.6885	24.6852
32.1101	28.4379	27.7439	28.6105	22.7619	24.5992	31.7307	26.1943	22.3239	23.4831	22.5318	25.4939	15.7781	22.0901	21.2788	25.6337	23.594	21.5464	27.8715	20.2239	22.5925	29.0115	26.052	24.8046	23.4858	29.1027	26.145	27.7135	18.0531	19.5893	28.5892	27.3203	29.3849	32.7722	27.0167	20.9481	29.6581	23.3744	24.1146	26.7393	24.3543	27.9665	29.5321	24.8153	24.3056	23.6702	20.3268	17.0359	21.4083	23.7633
32.0673	27.6017	27.7325	28.6366	21.9152	25.4777	31.7106	26.6911	24.7898	25.3109	21.567	25.4216	15.0416	22.6536	20.3695	24.7632	24.4242	21.223	29.4321	22.8792	20.2402	29.148	26.0001	24.1909	23.6105	29.301	26.3338	28.1817	18.4623	18.32	28.8383	28.2847	30.079	33.047	27.1589	21.0818	29.5811	19.163	22.724	24.6456	23.5205	28.8589	29.5903	24.3578	24.9347	24.6002	19.0122	17.0035	22.541	24.4007
31.8893	28.3726	27.8667	28.2641	22.1975	25.9861	31.7484	25.0489	24.7013	25.8723	22.1333	25.07	15.2938	22.9753	20.4432	24.8776	23.8158	21.2072	27.9028	23.885	21.7197	28.9669	25.832	24.0646	23.0053	29.1882	26.6766	28.2724	18.1792	18.4074	28.3186	27.6855	30.2973	32.4532	27.4347	21.0994	29.1138	22.5454	23.0847	25.2638	23.8447	28.4835	29.8049	22.6438	24.0785	24.4462	18.2617	17.3395	22.333	23.4702
31.8665	30.245	27.5498	28.4982	21.3974	22.5905	32.0129	26.2401	24.0663	25.8868	19.2728	25.0664	14.9821	22.3377	20.7739	25.2821	23.3705	20.8702	29.236	22.5978	21.4693	29.019	26.188	23.6035	22.0809	29.2974	26.6382	28.3163	18.2008	18.3817	28.3032	27.8217	30.5827	32.6007	27.4374	20.9912	29.4332	20.6822	24.0662	25.3623	22.35	28.6436	29.827	24.3498	24.5086	25.2694	20.4464	17.0131	23.6935	24.639
32.0532	29.1831	27.7614	28.6233	22.3751	23.9912	32.0508	24.4664	23.1963	24.8515	21.6449	24.9149	15.2863	22.4237	20.4611	25.6201	22.6535	21.1396	29.0821	20.751	22.1337	28.8584	26.6303	24.1331	22.3165	28.8124	26.1475	28.5581	18.1691	18.3043	28.4076	29.7071	29.7153	32.9444	27.6764	21.3814	29.5603	19.8702	24.0872	25.9108	23.1748	27.6544	29.8165	23.9774	24.6432	23.7142	16.3881	20.3567	22.1001	25.3991
31.7277	28.9984	28.0135	28.5014	23.8282	24.5498	31.8794	24.9916	24.3557	25.7991	21.8311	25.5314	14.127	22.2481	19.3564	24.7122	23.4836	20.3466	30.889	23.3903	23.2082	29.4339	26.1022	23.429	23.0994	29.0651	26.9427	27.7356	21.6245	19.1929	28.9687	28.7689	30.6477	33.1037	27.3353	20.6687	29.5337	21.7715	22.2501	26.2194	21.5367	27.0877	28.6835	23.0098	23.2959	23.0734	19.0811	17.1012	22.4903	23.6612
31.9041	29.4602	27.5619	27.8202	20.9144	24.7541	31.544	27.1195	22.9196	25.1325	21.1511	25.4099	18.2744	23.059	21.1428	24.8111	21.9779	20.9925	27.7516	21.9223	22.1456	28.6053	25.6165	24.0286	22.3539	28.1512	26.5064	28.1232	18.3149	19.2091	28.7791	27.3822	30.2885	32.9192	27.2242	21.6058	29.5567	25.3726	23.0963	25.0383	22.4179	28.7708	29.5429	23.836	24.3668	25.45	22.9424	17.1438	20.7273	24.4554
31.736	28.676	28.0908	28.8133	23.6484	25.2716	32.5953	26.9534	22.1257	25.1754	21.7932	25.6644	18.366	22.8997	21.2183	23.7261	23.0289	20.3266	29.1587	20.7245	22.7555	29.0187	26.2063	24.2362	22.5631	28.3613	26.0941	29.2001	21.7858	22.6488	28.1004	27.8341	30.9016	32.562	27.6286	20.4178	29.4433	22.018	26.7846	25.7817	22.864	27.6992	29.9272	21.6708	23.5331	23.1389	18.0739	17.0583	21.6941	24.7179
30.995	28.012	27.8339	29.3994	22.7894	26.0978	30.9867	25.7139	25.377	25.9555	21.4611	25.1089	14.346	21.3004	20.5792	25.0022	24.4498	21.1662	28.7595	21.8858	21.9128	29.3943	26.2733	23.7344	23.9612	30.2632	25.5713	28.4154	21.3603	20.4216	29.4188	27.8492	29.4499	33.2139	27.3742	20.4459	29.9801	21.9595	22.9986	25.2415	21.4554	27.1759	27.705	22.2177	21.8189	24.6334	22.028	17.2733	22.086	24.2333
31.7227	28.5388	28.2945	28.2621	21.9504	25.6657	31.7878	24.3345	22.365	25.3252	23.7701	25.4491	15.014	22.2885	20.3288	21.6821	23.4931	22.4103	30.1703	23.3509	19.9818	29.3147	26.2209	24.6195	23.412	29.8356	26.7657	28.888	18.4342	19.3435	28.9196	28.7153	30.0405	33.1524	27.6725	20.4764	29.8593	21.6782	25.7529	25.2804	22.0857	27.295	29.5232	23.5601	23.3553	22.7493	16.3225	16.9045	22.5895	24.016
31.2491	28.4997	26.9015	28.2741	21.4817	24.8015	31.3175	26.2491	25.7895	25.83	23.3435	24.3197	18.0113	22.0296	19.0588	24.8303	23.8074	21.8161	30.1458	20.2061	21.9273	28.5164	26.4988	24.2827	21.3769	28.8013	25.0868	28.6987	18.4031	18.3066	28.6877	30.5339	29.4974	33.2996	27.8719	21.3735	29.1424	22.9424	21.7658	22.0707	22.5291	28.7519	29.2089	24.5693	24.8226	25.4211	16.7813	19.8179	24.731	24.9386
31.8084	28.6279	27.9875	28.6194	23.0345	23.6472	32.2953	25.8662	23.0787	24.8438	22.2365	25.5924	16.8515	21.4565	21.3308	24.7154	23.8444	21.8459	29.4191	21.0336	23.0158	29.4117	26.2963	21.1674	22.8858	29.2975	26.9336	28.0848	21.6787	22.8465	28.8756	29.0782	29.7534	33.1075	27.647	20.4418	29.3794	22.5898	25.3177	25.3984	20.5571	27.4382	29.7963	21.6037	23.4562	24.0408	21.7572	16.9009	24.0212	24.6806
31.7864	29.031	27.1554	28.2386	22.8269	24.6938	31.8323	25.8534	24.0913	25.1327	21.4278	24.6342	15.7255	22.0737	20.7781	24.7184	23.4544	21.5594	27.7097	23.2006	22.7843	29.4184	26.1125	24.3514	23.5788	29.2584	25.258	27.7385	18.1304	19.538	29.0755	27.5356	29.8996	32.7011	27.2356	20.8941	29.5167	22.4312	24.1699	26.0932	22.7709	29.4862	29.3699	24.9862	25.1527	26.4027	23.13	17.1149	22.416	24.4114
31.3006	28.3743	27.1197	27.5072	22.7368	24.9556	31.3117	25.251	21.0628	22.4388	22.6757	24.8017	15.0239	22.0084	19.0215	23.1392	23.5878	21.5321	30.8156	19.936	19.9541	27.6843	26.7474	23.8711	20.6766	28.0482	25.7195	29.4976	20.6016	20.4301	27.9475	30.5217	30.6295	33.0613	28.0459	20.4043	29.5104	21.8973	22.0925	24.8261	22.5323	28.3299	29.5092	21.7412	21.5649	25.2103	17.1638	24.5635	24.0389	24.5322
31.5579	28.3794	27.9755	27.8636	22.381	25.2324	32.2889	25.9122	23.1007	25.2613	22.3507	25.3314	14.3766	21.8818	18.9726	25.5773	23.0278	21.2555	29.8589	23.3596	20.2739	29.0709	26.376	24.7509	22.6589	28.9478	26.4509	28.4915	19.4212	18.415	29.0953	28.5401	30.0346	32.8634	27.6701	21.3694	29.5881	22.2753	25.2519	25.2913	23.2157	28.6071	30.1271	24.0037	23.1614	26.1581	20.6163	17.1942	23.4102	24.6906
32.2199	29.0843	28.1776	29.3	23.3674	25.313	31.8226	24.7491	24.1809	24.8178	21.6725	25.2842	14.9066	23.0255	20.6121	25.3178	23.5425	21.3821	27.8627	24.2812	21.7382	29.1049	26.4915	24.5005	22.7814	29.2598	26.8401	28.3516	18.3553	18.3502	28.3705	28.2472	30.3443	32.8288	27.2363	20.4419	29.3608	21.9773	23.6757	25.6742	24.9924	28.8605	29.4201	23.3938	23.1108	24.2556	17.0709	17.3213	21.3172	24.7477
32.1393	29.0081	27.6584	28.5041	22.0676	24.4018	32.0423	27.7997	23.8639	26.112	21.114	25.1602	14.6006	22.6895	20.684	24.8307	23.0712	21.2118	28.8703	22.6014	21.8258	29.1015	26.523	24.0722	22.6635	29.0745	26.3148	27.5614	18.5152	18.3993	28.9229	28.2977	29.7451	33.0115	27.5938	22.3609	29.5155	18.9918	24.2173	25.3892	24.1955	29.4683	29.3048	24.1844	24.6377	26.437	19.6116	17.056	22.8435	25.0704
31.7277	28.8999	28.3099	28.6151	22.6136	25.6951	32.3491	24.6478	23.6254	24.9173	22.3809	25.45	14.5093	21.7091	21.0976	25.3876	23.4688	20.7158	29.6855	23.8596	22.783	29.1422	26.1345	24.2751	19.9068	29.0218	26.8562	28.2052	21.8396	20.3014	28.9053	28.3546	29.5907	32.977	27.5933	20.4019	29.8507	24.4061	26.4269	27.2747	22.0887	27.9459	29.3513	24.7533	23.8156	24.1913	22.827	17.268	21.9276	23.6844
32.0117	28.2307	27.8487	29.0041	22.7935	23.8867	32.023	24.9636	22.7748	25.4992	23.3149	25.4122	14.3971	22.0999	19.3217	25.3941	22.9959	20.9538	28.5912	23.3759	20.2295	29.6493	26.6227	25.6077	23.4451	30.2893	25.9879	28.3479	18.3879	18.2966	28.9522	28.4434	29.5375	33.1305	27.2526	22.0674	29.5703	19.8659	24.7536	25.4575	22.2956	27.7049	29.6332	23.7333	23.4728	24.084	16.9195	16.9374	21.8881	24.9663
32.0441	28.1867	28.0293	29.0428	20.7384	24.9644	31.5825	27.1608	24.2836	25.3119	21.782	25.4672	17.9679	22.6166	19.1622	25.2556	23.3019	19.9066	30.0998	21.1621	20.9797	29.3096	26.298	23.9204	22.1174	29.5489	26.0227	28.1161	25.3517	21.7274	29.2765	28.8222	28.8445	33.1505	27.7415	22.8048	29.6269	20.9549	26.1785	24.4394	22.004	27.5666	28.8367	24.0756	23.0313	24.2886	21.6651	17.1908	22.2877	24.8815
30.7549	28.7109	27.1104	28.0425	22.4311	26.1529	31.6987	24.3083	26.4298	24.2958	23.1472	23.5828	16.8618	21.9501	18.9747	24.8728	20.0893	22.0453	30.4974	19.9041	24.4558	27.8326	26.6122	23.9603	20.4619	28.53	25.7359	29.3086	22.4733	22.7381	29.1386	31.3605	29.6401	33.2831	28.0105	21.4378	29.0632	24.0676	28.8351	27.7464	20.0148	26.8928	30.0018	24.8217	23.88	21.1485	25.1612	25.5291	23.6846	24.8662
31.6538	28.7735	27.9576	28.4993	21.0481	25.0421	31.2162	25.8849	23.6397	25.2998	23.5733	25.5099	14.1577	21.1972	19.1502	25.0782	23.8956	20.1768	29.9181	22.169	22.5631	29.3636	26.5192	23.9285	23.599	29.0147	27.0372	27.6902	18.0745	18.3116	28.8715	28.358	29.2199	32.7764	27.1371	21.1157	29.6744	23.3096	26.3028	26.9042	22.4596	27.6157	28.2802	22.4139	21.662	24.4965	21.3756	16.923	19.8629	24.7968
31.3625	29.2389	28.4236	28.4281	23.4559	25.7248	31.0586	28.1085	27.2186	27.1978	19.5802	24.6779	14.8504	22.717	19.1183	25.2173	22.3429	20.8889	29.2209	21.9934	23.7245	28.9242	26.8808	23.4941	21.2878	28.4341	25.2023	27.8986	24.6607	20.8278	28.7822	28.5289	29.1776	32.724	27.4745	20.4008	29.4673	24.729	29.387	28.4694	21.1688	26.9814	29.8661	23.5053	23.3453	22.4053	25.1411	16.9079	22.1811	25.6697
31.7124	28.8502	28.0278	28.5152	23.3833	24.9974	31.7811	25.1707	23.6175	25.3202	19.465	25.2666	14.8961	22.6881	20.649	24.5533	23.8255	22.0685	29.0119	22.8745	22.0564	29.2778	26.4072	25.1052	22.849	29.7931	25.7273	28.3025	19.4699	20.0978	29.2421	28.6428	30.5974	32.8154	27.4476	21.2367	29.8025	25.2944	25.1593	26.1976	23.7945	28.0541	29.9211	22.4612	23.4989	25.608	20.2741	17.0627	22.6124	24.2513
31.8867	28.4692	27.7801	28.3143	22.2394	25.6513	31.9151	24.8398	21.694	24.5392	23.3917	25.5407	16.3916	23.0642	18.9135	25.0393	22.5593	22.4307	28.4062	20.4227	21.8084	28.86	26.3262	24.118	23.0857	28.8861	26.6998	27.5454	18.0937	18.4127	28.5744	27.8635	30.0128	33.0236	27.4745	21.158	29.6269	23.1655	25.4827	26.2193	23.7829	29.2766	29.5789	25.3494	24.6723	25.1783	20.324	18.5349	22.3748	24.8768
31.573	29.3118	27.2828	27.734	21.3957	24.4264	31.6713	26.6323	23.2383	24.8537	22.2694	24.7991	14.5875	21.7982	19.1929	23.9502	22.0946	21.1131	29.8398	19.3775	21.4323	28.5179	26.1029	24.191	22.0625	28.4474	25.8699	29.3178	22.7825	20.8577	28.3988	29.5462	29.8065	33.3051	28.0727	20.3997	29.176	21.9684	22.3563	24.8103	23.025	29.4276	29.6061	23.3022	25.2222	25.2196	16.7852	21.0416	24.1088	23.8314
31.9038	28.5541	27.4742	28.6238	22.2105	24.1994	31.9885	24.6298	23.5297	25.0188	22.2669	25.8646	14.3855	23.5172	19.1372	25.4338	23.8033	20.4892	27.717	23.6228	22.0654	29.5004	25.5041	23.5597	22.9134	29.5045	26.4788	28.0581	18.3169	18.3885	28.2458	28.1049	30.1864	32.8321	26.6044	21.9279	29.3382	21.2901	23.0838	25.1532	23.4944	29.5633	29.9165	22.7492	24.7319	26.313	17.0127	17.1692	19.1695	23.4069
32.0889	28.7726	27.2334	28.4708	21.185	24.2282	32.1401	25.4276	21.0783	21.3998	21.1455	25.2004	14.5234	22.344	20.2325	25.5319	23.951	21.1112	27.6229	20.288	20.3303	28.9668	25.7173	24.6451	22.6646	29.5802	25.0537	28.2034	18.326	18.2948	28.5619	26.8447	29.1374	32.821	26.9562	22.0354	29.7344	19.3509	22.6046	22.0622	25.0998	29.3909	29.8614	25.0669	23.9163	26.187	17.7904	17.5768	18.4117	23.5206
31.7623	28.3949	27.8264	28.544	22.8916	25.2755	31.8239	25.8578	23.9813	25.201	21.4085	25.3373	17.7272	22.2706	20.3374	24.8092	23.164	21.5749	29.1755	23.1419	23.0775	29.1452	25.6705	24.0895	22.7797	28.7223	26.6374	27.7549	20.9232	20.1105	28.59	28.0452	30.0924	32.9494	27.1596	21.1081	29.3453	22.5564	26.2887	25.7752	22.4839	29.1722	29.6252	24.8318	24.4607	24.7931	21.7713	17.1145	21.9895	24.7377
31.4575	28.8396	27.2997	27.8999	21.0507	23.9751	31.2861	25.9715	25.8684	25.9714	22.8293	25.1932	14.8263	22.158	20.1941	24.954	23.1075	21.829	29.8318	22.3677	20.2265	28.7567	25.8291	23.7735	21.8629	28.5697	25.4709	28.6943	19.2159	18.332	28.3678	30.1158	30.1906	33.1794	27.8722	21.5141	29.0642	20.403	22.5494	24.7344	23.7206	28.1624	28.9664	24.4555	24.0319	24.0324	19.7298	21.4403	22.7471	23.9209
32.124	28.9838	27.469	28.6033	22.6556	24.0904	31.9806	25.0237	24.1801	24.0858	22.4835	25.1565	16.3329	22.8212	20.8083	24.9708	23.1936	21.862	27.2756	23.0148	22.5586	28.9389	25.4202	24.3461	22.5694	29.2911	26.6755	27.3749	18.3122	19.7363	29.026	27.2597	29.8607	32.4769	27.2184	21.0144	29.6589	22.4977	25.1365	26.6748	24.1252	28.4095	29.2066	24.9831	24.6569	22.7772	18.3362	17.2707	19.5664	23.9169
31.7338	29.0224	28.5515	28.4905	22.3986	25.8419	31.957	24.4046	23.5234	24.3134	21.787	25.6931	14.8208	21.9126	20.4145	23.913	21.941	22.1723	31.0813	22.2382	21.9933	28.7347	25.6477	23.7748	23.3848	28.766	26.1026	28.6264	18.3546	18.3733	28.0307	29.0393	30.5636	33.117	27.6061	21.0852	29.3291	22.5826	24.4658	27.1763	21.1024	27.8773	29.6727	24.9841	24.643	22.3124	21.5045	17.3018	23.6848	23.8354
31.703	27.0572	27.9976	28.8594	22.0654	25.3573	31.7978	26.5519	22.9297	24.1493	22.1141	23.7688	14.7288	22.1091	18.8939	25.2978	22.4927	21.3908	29.754	22.6406	22.8087	29.0535	26.632	23.5138	22.5438	28.7574	26.6817	28.0629	26.7039	23.9436	29.4687	29.7478	30.1538	33.2349	27.618	20.4086	29.6293	23.5932	29.4925	27.297	17.7524	26.5369	29.5971	24.5826	23.2565	20.9897	22.0477	17.2656	23.5963	25.1022
31.1428	28.5212	27.0069	28.3041	23.4711	21.6575	31.6451	23.4944	22.2813	22.6504	19.4776	24.4415	19.6305	22.7927	22.585	23.1354	21.2536	22.5829	26.7901	22.0342	21.5735	28.2845	26.0439	23.4028	20.7199	27.865	24.911	28.301	25.0777	24.9491	29.2016	27.4269	29.7053	32.3734	26.0666	20.4182	29.5321	25.3902	28.4747	28.4029	23.0931	26.3791	29.2246	21.3548	23.0373	22.2431	17.3563	17.3366	21.778	24.6323
31.7692	27.9743	27.6925	28.9813	21.5136	25.5084	31.596	26.0056	23.7364	25.0616	21.7815	24.7052	16.2395	22.0322	20.9833	24.7147	23.5746	21.4353	29.2676	22.9261	21.9665	29.2895	26.117	24.2246	23.3253	29.3902	26.0917	28.4025	18.3228	18.3964	29.0527	27.7994	28.8889	33.0867	27.7667	21.779	29.612	21.8349	25.2402	25.6509	21.9785	28.0601	29.3761	23.9875	22.7539	25.0812	17.6472	17.06	20.3214	24.5306
31.8	28.5449	27.8237	28.7378	21.7123	24.5436	31.6323	25.4246	24.3271	25.6946	22.7438	25.24	14.9434	21.307	20.0073	24.5882	23.5585	21.2727	29.7531	22.8625	22.7496	29.2149	26.6097	24.5346	20.2097	29.3864	26.0157	28.5205	18.2986	19.9353	28.8889	28.5612	29.4467	32.9186	27.1179	20.7853	29.223	24.57	24.8077	26.241	22.385	28.0819	29.3803	22.5657	22.7226	22.9847	21.5704	17.0288	21.8883	24.505
31.5709	28.6486	27.3654	27.3219	18.0833	23.7887	31.4019	29.4997	27.7263	27.2881	19.3303	24.9681	18.7322	21.6204	24.0445	24.6988	23.2082	23.4264	29.4618	21.8851	20.1653	28.5056	26.8982	23.4743	19.9724	28.1768	26.3205	29.192	23.0278	18.3397	29.1261	29.5841	30.0103	33.0904	28.5025	20.4048	29.529	24.3643	25.0904	26.7012	25.5974	27.7917	30.8089	20.5755	24.9512	24.3742	21.2338	17.0573	21.3354	25.0429
31.8459	28.3131	27.7809	28.3616	22.9662	24.0649	32.0929	25.159	25.8873	25.5812	19.6281	25.8735	14.6957	20.0533	23.5309	24.3224	23.9224	22.2611	28.6586	23.7568	21.0651	28.6061	26.2865	23.6647	20.6601	28.435	26.5579	28.835	18.2985	18.3917	28.5074	27.8676	30.1004	32.8033	27.4038	20.4156	28.8012	22.0706	23.3802	25.3334	26.157	28.7353	30.4184	22.0715	23.2628	25.8239	17.7354	17.2134	21.7555	24.3825
31.4746	28.4891	27.0033	27.7906	18.2902	24.0153	31.1223	26.7591	27.1099	26.0989	19.2858	24.8297	14.509	21.4715	23.3291	24.7875	22.9871	21.3672	30.2391	23.9239	20.174	28.768	26.8692	24.1931	22.0365	28.8264	25.938	29.5261	18.2044	18.3144	28.8016	30.9837	30.2685	33.8358	28.2315	20.4015	29.437	19.5966	20.4885	22.796	25.2119	28.2283	30.0744	20.4878	24.8457	23.8101	16.4345	17.2119	21.9514	24.4998
31.7403	28.5583	27.6812	28.1459	21.9939	22.5785	31.8008	26.2873	25.7781	25.0008	19.2795	25.4223	14.7971	21.5039	24.0776	24.6227	23.2926	22.7773	29.6818	24.264	20.0675	28.6912	26.5763	24.7736	20.8559	28.8423	27.2328	28.1908	18.2687	18.3363	29.0071	28.6107	30.0728	32.9813	27.6087	20.427	29.2119	23.9749	24.4877	26.1388	25.7973	27.9369	29.8526	21.1786	24.7284	24.9051	17.0602	17.3042	21.0073	24.8193
31.4322	28.8355	28.2392	27.9697	22.5261	21.6357	31.6755	27.7869	27.2779	26.9522	20.2332	26.107	16.8601	21.9826	23.9789	24.7684	23.789	22.1239	30.8991	21.4691	20.0368	28.3737	26.8605	23.306	21.2542	28.1106	27.0579	29.2003	23.5263	18.3816	29.0002	29.2018	29.7246	32.4222	27.9566	20.4099	28.8908	23.5247	26.2954	25.5295	23.9298	26.7594	30.5144	21.7567	24.6417	25.6473	17.4645	21.73	22.4147	23.9871
31.983	27.9467	27.7304	28.3847	21.3969	24.6045	31.6482	24.3393	25.0511	25.1861	19.6297	25.2067	16.3835	20.7799	23.348	24.7043	23.8458	21.6478	30.162	24.935	20.2082	28.903	26.786	23.9746	22.2005	29.4649	27.1912	28.4707	22.903	18.2987	29.7531	29.2784	29.5503	33.2124	27.6837	20.4028	29.1653	21.1688	24.2768	26.0095	25.0737	26.209	30.2805	21.5824	23.2748	24.0924	18.5707	20.2178	21.092	25.1857
31.6082	28.4643	27.6512	27.9672	22.5143	23.5892	32.0078	26.782	24.7794	25.6258	20.7017	25.5324	14.2807	21.6643	23.2632	24.6665	23.8742	22.3962	29.7322	23.0499	20.0889	28.5685	26.5333	23.3545	19.6954	28.5997	26.6997	29.2148	18.4204	18.3533	28.7398	28.6998	30.4949	32.6858	26.9335	20.445	28.8718	23.0213	22.3506	24.4944	25.4049	28.8162	30.5231	20.2635	24.2808	25.9105	16.5839	20.7008	20.4328	24.4754
30.3577	28.3877	27.2293	27.7167	22.6337	21.6631	30.5914	26.2715	23.6162	25.5146	20.6769	25.066	14.9089	21.2535	23.9106	25.1961	23.2033	22.8399	30.4132	22.9757	20.2469	28.2846	26.4601	23.6647	20.7859	28.2468	25.8934	28.8125	24.9487	18.3391	28.7551	28.8048	30.0198	32.6809	27.8317	20.4045	28.7738	22.9254	28.3647	26.8896	21.455	25.8642	29.5296	21.586	24.3013	23.4732	19.537	17.3495	22.0089	24.9794
30.7052	28.2062	26.6051	26.7694	22.9467	23.1272	31.6669	26.735	25.096	24.0185	20.3976	25.1232	14.3192	20.5117	23.4698	24.4727	23.2356	22.7206	31.8155	22.4266	19.9518	28.3315	27.0328	23.3374	19.4479	28.7131	26.8235	29.3166	25.3522	18.3905	28.7832	29.8583	30.2034	33.1654	27.9214	20.4271	29.4657	19.2667	23.2903	21.1829	23.6108	25.3554	29.8668	22.1312	23.7193	24.3408	16.7961	24.2104	25.5493	24.4851
31.4643	28.2914	27.7476	26.9013	24.6952	21.833	32.0293	25.7852	22.7504	25.2496	20.4299	25.1231	17.411	21.2831	23.5129	24.0199	23.6531	22.6578	29.4501	23.8011	20.2295	29.0296	26.314	23.2899	22.5714	28.7326	26.2832	28.719	18.3427	18.3506	29.1382	28.9552	30.1226	33.0858	27.2762	20.405	29.1914	21.5897	24.4501	25.6381	25.9291	27.2896	30.1364	21.4664	21.9688	24.312	17.6189	21.7876	20.6886	23.8744
31.2454	29.0914	27.1613	27.4948	23.6802	23.9826	31.6881	25.517	19.1731	23.6326	19.463	24.9835	23.2351	22.2873	23.9979	24.5558	23.4562	22.5987	29.8954	20.1197	21.8216	27.695	26.8708	22.6906	21.2015	28.0357	26.0833	29.2099	24.1104	18.3191	28.5883	30.225	30.8567	32.5505	28.0972	20.44	28.6508	23.7853	26.2227	25.4226	24.5178	27.6125	30.5688	21.5686	23.7	25.129	17.1616	22.2106	21.7727	24.4103
31.7618	28.0161	27.4521	27.6146	21.9618	24.2046	31.1753	28.2898	26.8289	26.6484	19.494	25.4446	21.4032	21.6607	23.9268	24.0211	22.1332	21.7927	27.7915	21.7112	19.9722	28.3659	26.5757	24.3154	23.5601	28.1253	23.463	28.4615	22.4477	18.2986	29.0744	28.665	30.1472	32.5449	27.7253	20.4345	29.1082	24.3166	27.3637	26.7273	24.4232	28.7292	30.1315	22.5196	23.7915	25.5436	17.2203	17.1544	20.3137	24.5525
31.8819	28.7561	27.1523	27.2385	22.0417	24.1111	31.1625	27.4223	23.0092	23.2361	20.3324	25.2792	18.5717	21.6046	23.6439	24.5047	23.5718	21.0454	27.2221	22.1481	20.2652	28.3956	26.1553	24.4601	20.2542	27.9002	26.4877	28.0149	18.1823	18.3677	28.9995	27.985	30.5112	32.4952	27.1394	20.3992	29.1362	19.8426	25.561	26.0659	25.8362	28.5634	29.6426	20.6955	20.0498	24.7924	16.5376	17.1957	20.0912	24.587
31.6085	28.1121	27.292	28.2373	22.4881	24.9118	31.6737	24.2463	24.7007	24.852	19.5329	25.163	14.8436	21.2827	23.7246	24.5678	23.0831	22.2403	29.3484	24.3436	21.063	28.83	26.0538	24.0566	22.2311	28.8898	25.1157	28.5856	18.2375	18.3639	28.9702	28.7167	31.0094	32.9329	27.4485	20.4392	29.0083	20.485	25.15	25.9158	25.6667	27.585	29.8733	22.2434	25.782	25.5383	20.0484	17.119	22.5554	25.0126
32.0203	28.8066	26.8179	27.604	22.2022	22.9442	31.8292	20.8245	24.3548	22.4868	19.3233	25.178	15.0171	20.4219	24.0874	23.821	23.3222	23.055	25.5057	24.902	20.247	28.7212	26.1402	24.5032	23.0355	28.929	25.2596	28.3468	18.3894	18.3299	29.1767	27.8596	30.2626	32.6478	27.4632	20.4059	29.2788	21.4269	24.6831	25.236	26.8005	28.5772	30.8554	20.4434	24.6589	25.8543	16.8029	19.0808	20.0553	24.6136
32.3093	28.4924	27.3301	27.8332	22.1357	21.6093	31.9223	26.9178	25.3593	24.6467	19.2876	25.3632	17.4012	21.1024	23.2766	24.5132	23.4518	21.5299	26.5795	23.9974	21.2747	28.3753	25.7612	23.7868	20.661	28.584	26.2845	28.6349	18.1511	18.3857	29.0027	28.4435	30.1109	32.8335	27.5024	20.4427	29.0202	22.2448	23.4347	25.3351	27.5996	28.8968	30.7857	21.2379	20.2873	24.8833	16.4185	17.1481	19.0262	23.5555
31.3235	29.2284	27.5038	27.28	23.5622	23.3473	31.3833	25.7475	24.7813	24.8365	19.7616	25.4209	14.5864	21.6665	23.8142	24.3162	22.962	21.8995	28.9286	23.35	19.947	28.1249	26.0468	23.5936	20.6712	28.3574	25.0608	29.3538	18.2871	18.3098	28.593	28.6238	30.5842	32.708	27.6955	20.426	28.9202	22.524	23.5377	24.6607	25.4701	28.6428	30.462	21.6526	23.9885	26.3011	16.9803	19.8205	20.7452	23.5057
31.7554	28.1533	28.1052	28.326	22.4142	22.3747	31.6937	24.4291	24.8512	25.2681	19.6262	25.1165	14.3246	21.3532	23.6347	24.2722	24.0698	22.6787	29.242	24.5016	22.2233	28.9572	26.8619	23.7327	22.5549	29.2841	25.788	28.7762	18.1979	18.3264	29.477	28.5322	29.8003	32.8288	27.9106	20.4407	29.0699	21.6853	24.4254	25.7377	25.2108	27.4895	30.4559	20.8597	24.2121	24.9374	20.0602	17.2145	20.6411	24.9215
31.5606	28.099	27.6315	27.9603	22.235	23.9976	31.9492	27.8044	24.277	25.6125	19.4998	24.7804	21.5507	21.5194	23.8471	23.7983	23.2381	23.1349	29.4604	22.3928	20.0383	28.5003	26.3317	24.012	23.1356	27.8222	26.3419	28.7105	23.3822	18.325	28.9646	28.8715	29.8992	32.7851	27.7448	20.4278	29.1495	22.3437	25.968	26.2426	25.5953	28.0718	30.6047	21.6752	24.0187	24.5379	19.2977	17.2644	20.6979	25.247
31.7445	28.0284	27.3675	27.9854	23.8216	24.3273	31.8893	24.2561	24.7361	24.3577	19.4978	25.3421	14.6593	21.2521	23.4415	24.8653	23.6008	20.6362	28.8709	24.4105	21.4361	28.9483	26.1881	24.1239	22.8224	29.0067	26.6933	28.1173	18.4072	18.3265	29.4379	28.466	30.3174	33.2767	27.2616	20.4188	29.175	24.2184	24.3733	26.0013	24.6491	28.7565	29.936	22.2032	25.603	25.1398	20.5225	17.2774	20.6437	23.5322
31.9773	28.3387	27.3591	28.1414	21.9494	23.9171	31.5503	23.2303	24.4788	24.295	19.5995	25.8684	14.3469	21.2364	23.79	24.5766	23.8887	21.9921	29.974	23.1757	20.0304	29.0131	26.6743	23.4397	21.1236	29.6521	26.6566	28.9846	18.258	18.334	29.3899	29.3778	29.8244	33.2091	27.7743	20.4405	29.253	21.5539	24.4792	24.0771	25.559	27.2764	29.6229	21.8313	22.3689	23.9242	16.8064	16.9282	21.4295	23.7169
32.2454	28.7891	26.8785	27.3212	21.3868	23.5068	31.7466	27.2751	25.723	25.1751	19.9788	25.7909	14.3304	20.6486	23.1996	24.3131	23.4519	21.9696	28.3558	23.9569	20.1412	28.914	25.8963	24.1507	21.9234	28.5727	26.8103	28.4573	22.6532	18.38	28.9934	28.2212	30.4535	32.8404	27.1007	20.4455	28.7149	20.4934	21.686	24.6977	27.0147	28.8826	30.0582	19.9689	24.6218	25.2144	16.8471	17.3371	20.1647	24.3082
31.3189	28.1898	26.863	27.0483	20.538	23.1981	31.7308	27.4171	25.3574	25.231	20.1275	24.6606	14.5418	20.7741	23.5952	24.2174	22.9299	22.5536	29.9759	22.3266	20.2643	28.6377	26.4404	23.7195	21.5889	28.441	25.724	29.3399	18.0693	18.3199	28.8717	29.9022	30.8062	33.0027	27.9643	20.4304	29.2118	20.9303	22.6943	24.2264	24.6639	28.9552	30.4154	23.5995	26.7713	26.4604	17.5841	17.0951	21.6655	24.0956
31.7348	28.3965	27.1981	26.7693	22.0306	22.5405	32.1511	23.7871	25.3127	24.517	20.1621	25.0146	14.6945	20.4509	23.4727	24.7019	23.6176	21.9661	29.4571	24.3229	20.1266	28.6158	26.3873	23.6136	20.6634	28.7947	25.4843	29.0204	18.1136	18.3959	28.9809	29.2842	29.9101	33.3177	27.6447	20.4207	29.1412	21.3052	21.9724	23.9345	25.2337	28.7911	30.3877	23.7451	23.8962	25.5503	17.3914	17.0884	20.741	23.6726
31.8932	28.9845	27.9734	28.8576	22.5875	24.2165	32.0817	26.0039	25.2648	25.7848	20.2851	25.4053	17.4549	21.2659	23.2448	24.2925	24.0719	21.3817	29.8249	23.6438	21.6283	28.7377	26.3372	23.8381	21.9633	28.4294	24.9931	29.2398	22.0259	18.3704	29.1384	28.9224	30.1972	32.9582	27.5098	20.4302	29.0476	23.6629	24.4038	25.7193	25.6775	27.6453	30.1795	20.6332	24.0302	23.8254	19.4889	17.0927	21.1033	24.5657
31.8902	28.195	27.3337	28.2562	21.5061	23.7905	32.3123	26.7049	25.2429	25.9259	20.475	24.6287	14.9965	21.8369	23.2041	25.0992	24.0308	21.6082	27.4812	22.9758	20.2733	29.207	25.6227	24.3744	20.0697	28.8322	26.5502	28.1432	18.3066	18.3568	29.4111	28.3401	30.6894	32.559	27.354	20.4149	29.3007	21.8868	24.4175	25.7014	26.0558	28.8031	30.4957	21.1295	25.5644	26.686	16.3263	19.2091	20.9562	24.314
32.1068	27.9327	27.2301	28.2109	21.8423	23.0936	30.3698	25.7479	25.2964	25.6637	20.6848	26.5119	14.95	21.1202	22.3918	25.6956	24.7903	21.6706	28.7849	23.0825	20.1636	29.5803	26.7515	24.0592	23.1634	29.6618	27.3702	28.4599	18.3427	18.3988	29.6087	28.735	30.312	33.2842	27.4736	20.4237	29.4756	20.7353	21.6008	22.2901	24.3073	26.6503	28.4947	20.3706	22.8934	25.2559	19.2542	17.1014	22.0423	25.0084
31.7543	28.8173	26.9858	27.3881	21.6547	24.2505	31.0144	28.054	23.0815	24.9052	20.3626	25.2208	14.4131	21.7488	23.9472	25.3295	23.6834	22.1644	27.7885	21.5126	19.9578	28.6467	26.2404	22.612	21.2597	27.6324	26.2987	28.3216	18.26	18.3607	29.4026	29.0429	30.176	32.3605	28.0722	20.4082	28.6056	23.7233	27.2867	26.9324	24.0611	27.6635	30.4895	21.5692	25.5448	25.2048	20.0991	19.6993	21.391	24.9073
31.7733	28.4231	27.7281	28.5352	24.2072	23.7636	31.9172	24.2976	25.3245	25.1403	20.0613	25.4683	14.2998	21.0326	23.6522	23.8596	24.3273	20.7694	30.198	23.6768	20.0022	29.041	26.4908	23.7709	22.7972	29.3582	27.2668	28.6508	18.4888	18.3697	29.5121	29.1894	29.9625	32.8437	27.6218	20.4051	29.1084	21.6484	24.1709	25.7571	25.2914	27.4313	29.8756	21.9601	23.4245	24.576	18.3867	20.3536	20.4846	24.7892
32.2308	28.4138	27.2564	28.2842	20.444	24.0898	31.7171	26.7091	25.5264	25.1791	19.7761	25.1795	16.1709	21.2081	22.7514	24.6878	23.4048	21.2369	29.3204	24.4099	20.0146	28.647	26.2885	24.691	22.3069	29.2663	26.8784	28.7297	18.4447	18.3646	29.2504	28.6883	29.7493	33.1798	27.4349	20.4086	29.2012	21.8078	23.7735	24.18	25.9318	28.1608	30.3292	22.6621	25.4203	25.3096	16.8278	20.4018	20.5776	24.4498
31.7324	28.1983	27.5369	27.7683	22.9243	21.6173	31.5242	25.2018	25.1753	24.9339	19.544	25.1987	18.344	21.2082	23.8651	24.3977	23.9589	22.0358	29.3089	23.5737	21.4939	28.3911	26.4658	21.7662	19.6757	29.0425	26.5514	29.1844	18.0698	18.3434	29.338	28.8012	29.9811	32.9856	27.7977	20.4115	28.8601	24.1085	24.1004	26.2604	25.2661	27.4439	30.3666	20.8936	23.9572	23.8185	18.1075	17.2605	22.2005	24.1165
31.9363	28.1168	27.8403	27.3367	22.6415	21.6424	31.7211	25.8598	25.1281	25.0056	19.5433	25.0885	16.643	21.5201	24.0102	24.7961	23.1685	21.3445	30.3473	23.7403	20.2009	28.6912	26.9031	23.5086	20.7462	28.9868	26.7104	28.9452	18.3937	18.4109	29.0128	28.5301	29.7898	32.826	27.9477	20.4367	28.9693	21.8255	23.9152	24.3259	24.9882	27.8985	30.6785	21.9605	23.9102	25.6618	20.0085	17.053	21.7358	24.7035
31.79	29.1534	28.5808	27.5586	22.8599	21.53	31.7225	24.3593	24.7506	24.5886	19.8655	26.0084	17.1703	21.8494	23.7127	25.5084	21.1942	22.584	29.2126	23.1783	20.1228	28.2504	26.651	21.8965	20.4471	28.3856	26.6213	29.0867	18.1584	18.3695	28.5323	28.6032	30.0941	32.7642	27.633	20.4341	29.0969	24.8447	24.9084	26.5206	25.0113	27.6521	30.4804	20.5254	23.1064	23.9557	25.4709	17.1542	21.337	24.1098
32.1189	27.9357	27.6553	28.9044	22.0681	23.9774	31.8428	24.3827	24.4138	25.192	19.4807	25.6323	23.7257	20.6934	23.229	24.6632	23.9803	20.979	29.9933	23.0498	22.876	29.0178	26.2225	23.8032	21.034	29.6879	24.802	28.7429	22.379	18.3348	29.2176	29.357	29.4822	33.0913	27.4812	20.4142	28.8579	21.7358	24.0798	24.512	24.9302	27.5957	29.7686	21.3131	23.0179	25.6501	19.9528	17.0134	21.3669	24.4857
32.1873	28.1455	27.3754	28.0095	22.1971	21.6901	32.0496	26.9414	24.4148	25.7936	19.7288	25.1559	14.1793	21.816	23.5639	24.7023	23.4327	21.5784	28.551	23.8459	20.1352	28.679	26.6816	24.7343	20.9267	29.2749	26.1869	28.9964	18.1083	18.3934	29.1104	28.9117	29.8722	33.1627	27.7257	20.4281	29.0941	21.2028	22.9539	23.3684	26.4631	28.9146	30.2254	22.4001	23.24	25.8007	17.1106	20.5067	21.2345	24.4313
32.1039	28.3978	28.4315	28.531	22.4642	24.1787	32.0396	26.8792	25.9231	26.0079	19.7111	25.4737	18.4274	21.926	23.68	24.6982	24.0016	22.2985	28.8445	23.6661	20.2648	28.5009	26.4283	23.5585	20.8824	28.5278	27.0021	28.7715	18.1238	18.4041	29.0518	28.5198	30.7653	32.8444	27.7687	20.4399	29.1159	22.632	23.899	25.1464	26.728	27.0819	30.1898	21.3196	23.9666	24.2305	16.7979	19.7252	20.1734	24.6701
32.2803	27.9549	27.7219	28.146	25.6285	21.8184	32.1844	25.0949	26.041	26.0307	19.7695	25.2831	14.7009	21.2561	22.7264	25.1797	24.1877	22.4143	28.5267	23.6427	20.0306	28.9502	26.3473	23.6941	21.1338	29.2477	26.6995	28.928	18.2626	18.3679	28.9613	29.018	29.1042	32.9288	26.756	20.4056	29.2447	21.2408	22.697	23.6838	26.8869	28.3168	30.5673	22.5143	24.4442	25.7447	17.697	16.936	20.3971	24.1217
30.8742	27.9159	27.0173	27.12	22.3303	24.0335	31.1058	24.7554	25.549	25.1266	20.3953	25.0682	18.1063	20.7183	24.0507	24.2582	22.882	22.5082	30.3592	23.7169	20.1649	28.6277	26.8672	23.9704	21.3553	28.5315	26.3551	28.6765	18.4502	18.3546	29.0616	29.9754	30.4682	33.3735	28.2725	20.4257	28.8391	22.7695	25.4651	25.5585	22.1545	28.0859	29.8459	20.6584	24.8387	24.5028	17.721	17.2836	23.333	24.7359
31.7709	28.2688	26.9953	27.9522	22.3304	24.0428	30.862	28.5099	27.7989	27.4129	20.1025	25.1405	14.2619	20.9594	22.3916	24.4935	24.1915	21.1155	29.5418	23.2972	20.0643	29.1827	26.3421	24.3059	22.7693	29.5661	27.2942	28.4613	18.4824	18.4059	29.6523	28.7089	29.1901	33.2139	27.1016	20.4239	29.4496	21.1358	22.1082	24.9016	24.5742	27.7195	29.0911	19.3724	23.1618	25.027	18.5429	17.3341	20.182	24.2202
31.468	28.417	27.6075	27.664	21.7391	24.6587	31.4575	26.9882	25.9483	25.3792	20.6998	24.9071	14.9061	21.1449	24.0382	23.343	23.0147	21.6131	29.844	22.9173	20.3253	28.5851	26.676	24.044	21.0783	28.5515	25.3651	29.5262	18.137	18.4001	29.0358	29.3905	30.3845	33.4241	28.3484	20.406	29.492	21.8403	23.488	25.4109	24.8665	28.1708	30.4003	19.621	23.3814	24.0612	16.9404	17.1749	20.2641	24.1875
31.2047	29.6199	28.1337	27.8073	23.1445	23.1646	31.8536	17.1217	21.7213	23.5077	20.5448	25.3433	17.5089	22.3118	23.7178	25.5209	23.3983	20.7081	29.3405	20.5355	20.0646	28.3867	26.7216	23.7576	19.542	28.352	26.4718	28.9393	18.4771	18.3596	28.7303	29.3774	30.6966	32.8085	28.3646	20.4208	29.0162	23.3111	26.7588	26.5811	24.1359	27.5483	30.173	19.8376	23.3303	23.7698	18.9168	19.9948	20.2941	24.8009
31.0906	27.466	27.8162	28.0632	23.7289	22.9232	30.7434	26.7769	26.6648	26.5042	20.1768	24.4386	14.7144	20.5003	19.0672	24.2337	23.8193	22.7988	29.0108	22.6853	21.1542	27.7912	25.6894	21.8765	20.4369	28.0505	25.6334	27.7539	21.7685	18.3265	29.3997	28.3504	29.2935	32.179	27.2468	20.4087	28.0951	23.7707	23.6762	25.1267	21.5436	25.4694	29.4622	20.2679	22.9898	21.9288	21.9962	17.2649	21.6372	24.4234
31.2326	27.1407	26.9654	27.4979	22.439	21.8224	30.4677	23.0187	23.692	23.6967	20.2544	24.5029	14.3031	21.2363	19.1913	23.6494	23.0152	22.7318	27.8253	23.0292	21.2191	28.096	25.9169	21.9304	19.8073	27.4311	26.2621	27.791	21.8867	18.3535	29.6432	28.3593	29.0215	32.4696	27.2338	20.4146	28.5671	22.3153	22.8885	23.496	23.7104	27.044	29.5707	18.5443	22.7537	22.591	20.1509	17.1786	20.71	24.1814
31.0285	27.7957	26.7542	27.2995	22.7131	21.8835	31.1108	25.667	24.8305	25.3287	19.6524	24.6297	14.385	20.5643	19.0124	24.1133	23.0964	23.0433	28.4663	22.2431	20.26	27.6766	25.4965	22.5426	21.5964	27.9135	25.0391	28.3845	18.1909	18.3662	29.0128	27.7473	29.8642	32.4836	27.4013	20.4067	27.8071	21.0886	21.8606	23.9317	23.6236	27.787	29.6205	19.2774	22.3552	23.8055	16.4474	17.2353	20.3928	23.6212
30.0716	28.1675	26.0358	26.1701	21.4951	22.722	30.2898	24.6244	25.4943	25.0083	20.6466	24.0011	14.8729	20.3302	19.1014	23.549	22.7561	23.5377	29.1992	22.3339	20.1978	27.7596	26.1833	22.2597	21.7055	28.5617	25.4469	28.2633	18.2636	18.397	28.8767	30.2665	29.6442	32.3581	27.4646	20.4174	27.9827	20.47	19.2591	21.8587	23.5983	28.189	29.3966	20.0722	24.6714	25.0267	17.7317	20.2782	22.8863	23.4613
30.6526	27.9106	26.4155	26.9798	22.4338	21.7503	30.3333	22.2761	24.2959	23.7821	20.0657	24.4073	14.6806	20.9797	18.9608	24.3787	22.6988	23.2616	28.6815	22.9058	20.2493	28.2825	25.8624	22.6774	20.612	28.2792	25.4447	28.2733	18.2591	18.3814	29.4269	28.6612	30.5295	32.4137	27.251	20.4203	28.3141	21.6138	22.5568	24.3046	21.2033	26.3143	29.5667	19.2125	23.0711	23.0234	17.6701	17.0014	20.9146	24.3036
31.0859	27.4208	26.8225	27.3051	22.8665	21.4267	31.3393	22.959	23.8879	23.8459	20.2603	24.0658	14.3887	21.065	18.9389	23.934	23.2356	23.1756	28.692	23.4874	21.4415	28.0185	25.8035	21.6472	21.361	28.6615	24.5997	28.3585	18.3996	18.3978	29.138	27.9932	29.5952	32.4766	27.2334	20.4099	28.3165	20.8218	21.8772	24.2928	22.5067	26.7527	30.1681	19.1082	23.3307	21.9173	17.1553	18.5315	20.8731	23.9642
31.3915	27.5881	27.0916	27.8405	23.8605	22.9729	31.6433	23.4729	24.0517	24.7318	19.5098	24.4634	14.2646	20.8553	18.9368	22.5392	23.4036	22.5432	28.3214	22.6545	19.9721	28.0916	25.7241	22.0773	21.1887	28.3661	25.6769	27.8077	18.2761	18.3282	29.255	27.9415	29.8566	32.187	26.724	20.4431	28.1945	21.2158	21.8583	23.2009	23.3901	27.7268	29.5391	19.5701	23.2606	23.5443	16.7339	17.3286	20.0576	24.129
31.2481	27.5228	26.922	27.9688	23.0345	22.6898	31.1239	22.9762	23.541	23.1082	20.1514	24.8333	14.3774	20.5337	19.0357	24.0837	23.3503	23.0846	29.6517	24.048	20.1535	28.1629	26.0096	23.1167	20.6007	28.3892	25.8283	28.0992	22.7862	18.3613	29.6934	28.6894	29.5017	32.485	27.4323	20.4379	28.4628	20.0732	24.6266	25.4239	21.3351	26.8337	30.0907	18.0136	22.9544	22.0601	19.8559	17.005	21.9512	24.552
31.3615	27.4629	27.0388	27.5607	22.834	21.842	31.4455	24.4253	24.1988	25.0459	19.6778	24.8117	15.0006	20.1012	19.0302	23.1309	23.3286	22.7749	28.7011	23.3739	20.1192	27.7518	25.7513	22.3366	19.477	27.7841	25.8938	28.2793	22.0628	18.3733	29.2631	28.044	29.8765	32.4001	27.1898	20.4325	28.0789	21.0157	22.2054	24.2781	23.4564	26.5899	30.2307	18.9206	23.3654	22.2039	17.2367	17.9591	21.2324	24.1743
31.1809	27.0151	27.6579	27.9425	24.4179	23.1218	30.5906	23.1473	24.4228	24.0651	19.3589	24.6081	15.0314	20.3561	19.1236	23.1554	23.1233	22.6868	29.222	23.5461	21.7849	28.3958	25.6779	21.9121	20.6769	28.7783	26.5665	27.9697	22.9704	18.3715	29.5916	28.5305	29.2168	32.1226	27.2634	20.4391	28.3887	21.5444	24.6377	24.5842	21.4756	25.6698	29.7233	18.911	23.2381	22.2676	20.666	16.8768	21.1904	24.391
30.7418	27.2168	26.9413	27.3877	23.4752	21.4353	31.0539	23.0323	23.912	23.1588	19.7256	22.9211	14.9393	20.3811	19.1559	24.3659	22.7967	23.4289	28.8921	23.3034	20.0487	28.3879	25.9248	22.3325	20.2404	28.8388	25.9502	27.7418	18.3361	18.4062	29.7546	27.8769	29.1626	32.1178	26.8125	20.4415	28.5534	23.5252	23.738	25.8385	22.4989	26.4486	28.9888	19.4008	22.5868	21.6188	22.1504	17.0129	21.5693	24.389
30.9126	28.0151	26.0758	26.4915	21.4984	22.8216	30.9707	27.5615	23.9699	24.5771	20.3325	24.0321	14.6246	20.58	19.1848	23.7499	22.3307	23.0078	29.5189	21.2305	20.2966	27.8276	25.4164	21.9876	21.821	26.8918	25.589	28.1486	21.8543	18.3294	29.1926	30.9145	30.6589	32.377	26.8974	20.4034	27.7319	20.6978	22.1811	22.4601	24.6878	27.833	29.867	20.3559	24.0531	24.8089	16.7055	26.0135	22.7636	23.4766
30.6152	27.8897	26.71	26.3187	21.5666	21.8374	31.0918	23.4014	24.7638	24.6146	20.082	24.5215	14.5611	21.1687	19.0791	24.002	23.1769	22.884	29.7118	23.3947	20.2322	27.1955	25.5481	22.3774	22.2282	27.9471	26.0906	28.4334	18.235	18.3042	28.7363	29.7079	30.6121	32.65	28.1292	20.4179	27.7232	20.6089	21.5354	24.1914	22.9105	27.3327	30.5831	19.8108	24.338	23.3301	16.4948	16.9247	21.9468	23.5578
30.8962	28.1708	25.3802	26.6369	22.2823	21.5016	31.4594	21.2166	23.7117	23.3355	20.2161	24.5447	14.5451	20.8972	19.1506	23.641	23.5168	24.0006	28.6886	23.6001	20.0326	27.9466	25.4341	22.0239	21.9961	28.2439	24.9761	28.0645	18.3336	18.3026	29.0891	27.6617	30.183	31.6621	27.1209	20.4301	28.2852	21.5111	22.9623	25.4826	23.6312	27.0857	30.6955	20.0114	25.2563	23.0434	16.4897	16.9174	21.1466	23.938
31.0465	26.7754	26.5038	27.6981	23.7203	22.5725	31.0502	22.0687	23.4897	22.9781	19.4408	23.8483	14.5754	20.3594	19.1953	23.9615	23.8499	22.6239	29.2411	23.3215	21.8979	28.4117	26.3109	22.5477	21.324	28.6406	25.8106	27.629	18.5147	18.3586	29.7056	27.8178	29.2932	32.7005	27.261	20.4136	28.379	20.9631	21.3037	23.2723	22.9481	27.7067	28.9531	19.3947	23.6356	23.7735	17.0464	16.9551	22.0197	24.0699
29.9556	28.0002	26.296	26.4186	21.2242	21.8445	30.3245	25.233	23.5374	23.4199	19.8282	24.218	14.8	20.9268	18.9046	22.9324	22.8294	22.8668	29.789	18.7353	20.1908	26.9574	26.4307	22.2074	19.8485	27.5483	25.2661	28.1567	18.4029	18.3359	28.9414	29.4202	29.3149	32.6792	27.7657	20.42	28.0708	20.5341	20.8633	22.2256	23.8247	27.8677	29.5524	18.7459	22.0266	22.9039	16.8771	18.2194	22.5806	23.7917
31.2003	27.3429	26.7641	27.0866	22.7797	23.349	30.9059	23.044	24.4135	22.7873	19.5409	23.9158	14.8785	20.2026	19.167	23.4605	22.8091	22.6662	28.5351	22.6405	20.3361	28.6527	25.6737	22.6535	20.5395	28.9548	25.4203	27.9748	18.5035	18.3836	29.5159	27.972	28.9767	32.4036	26.8457	20.4098	28.5639	21.7888	21.95	24.9479	23.6195	27.7257	29.3911	21.3624	23.3716	23.8209	16.5521	17.1399	21.0079	23.6784
31.091	27.4772	26.9139	27.7562	22.7119	22.5144	31.1988	24.0748	23.9101	24.0277	19.6674	24.2003	14.4631	20.6573	19.0196	22.6085	23.135	23.3632	27.8284	22.209	19.998	28.1694	25.4478	21.8199	21.3628	28.2409	24.871	27.7418	18.4527	18.3545	29.2188	27.222	30.039	31.894	26.7357	20.4103	27.9449	23.3144	22.79	24.9587	24.0905	27.1627	30.0596	18.0477	24.1762	22.4986	16.5933	17.3562	20.4226	23.5465
31.1019	27.4558	26.1911	26.9138	22.9266	22.0192	31.1826	25.362	24.1327	24.9012	20.2798	24.6165	14.5646	20.773	19.1712	24.0636	23.3832	24.0423	28.4221	22.3193	20.0716	27.6888	25.3723	22.4657	21.5906	27.7453	24.5887	28.2414	18.5077	18.398	29.293	27.9115	29.7241	31.6897	27.1934	20.4021	28.1761	24.4161	22.7294	25.4493	24.8479	27.3163	30.6893	18.5233	24.1076	22.9744	16.8597	16.9239	20.5587	23.9022
31.1637	27.7198	26.1681	27.013	21.8882	22.7908	30.8483	23.4447	23.6903	23.0715	19.5231	24.1029	14.1538	19.9417	19.0485	23.5531	23.0125	22.3887	26.5656	22.9598	20.1122	27.6627	25.1353	23.175	22.4945	28.5958	25.6941	27.7158	20.8129	18.3268	29.0983	27.6581	30.1849	31.8074	26.8646	20.4223	27.5663	24.4587	21.2506	23.9309	25.2362	27.8451	29.8597	19.0718	23.3543	24.6211	17.339	17.2147	20.6887	23.5276
30.4533	28.1736	26.153	27.0222	21.2573	22.3926	29.7388	22.5058	23.4091	24.0786	19.4658	24.2717	15.0078	21.1437	19.0245	24.8471	23.1968	23.0029	26.2905	21.7827	20.3173	27.8901	25.2225	22.2831	21.98	28.3813	25.6624	27.4722	18.3636	18.4034	29.2511	26.8315	30.0798	31.5606	26.4447	20.4096	28.2609	21.9141	21.5924	24.4581	25.2464	26.841	28.7719	20.3826	20.5324	23.7265	16.9599	21.4095	21.8697	23.3652
30.5745	27.5137	26.9796	27.1516	22.932	22.5596	30.1573	22.9283	23.7124	23.9995	19.5913	24.2854	14.6859	20.618	19.1869	24.8251	23.303	23.5522	27.6249	22.7875	20.265	27.9416	25.9744	22.2827	20.7301	28.376	25.7552	28.1026	18.2169	18.3541	29.2248	27.4312	29.1716	32.2167	26.6269	20.4014	28.4272	22.1747	21.4596	24.6305	23.9946	27.4048	28.6176	18.5877	20.2839	24.1034	20.1464	17.0795	21.065	24.0113
30.584	27.8673	26.6283	27.2545	23.4013	22.5447	29.9847	26.0032	24.1206	25.4774	19.9203	24.4354	14.1648	20.0925	19.0915	22.976	23.6018	22.7589	28.2217	23.2261	20.2508	27.668	25.6333	22.3402	20.5285	27.9759	25.6698	28.7981	18.2548	18.3639	29.186	27.9538	29.4601	32.265	26.7211	20.4419	27.7087	20.6723	19.9234	22.7806	24.0538	28.2584	28.9049	19.309	21.5055	23.242	16.4415	17.1313	21.3667	23.4802
30.8962	27.1408	26.244	26.8352	21.8866	21.9039	30.8628	26.6091	24.6383	25.2764	20.3787	24.1765	14.9882	20.6893	18.9643	23.9364	22.9625	23.1071	27.4237	22.0245	20.0641	27.5501	25.3783	21.9479	21.1532	27.3	25.9738	27.8815	18.2232	18.3868	29.0839	27.6562	29.6462	32.1937	26.9128	20.4141	27.6793	21.689	23.0234	23.9634	23.3685	28.2945	29.6433	20.7195	23.3363	25.0801	17.5133	17.1223	21.6156	23.5169
30.0756	28.2669	26.0245	26.3854	21.1313	22.5469	30.8385	26.8731	24.8381	24.6342	20.3087	24.3004	14.6651	20.9498	19.0277	23.9033	22.2853	23.224	30.1072	20.1759	20.2551	27.7444	25.6716	22.2295	20.547	27.8287	25.4995	28.7166	18.3073	18.3621	29.2184	30.1003	30.1802	32.3812	27.03	20.4089	28.3325	21.8992	21.8235	20.6245	22.2607	27.2703	28.5987	19.5796	21.9017	25.0365	17.1505	24.8198	23.1409	23.1797
31.2895	27.9227	26.8233	27.0638	23.9454	21.8876	31.0704	26.6489	25.6922	26.0688	19.4419	24.1311	14.8385	20.6802	19.0345	23.8564	22.9832	23.3057	27.6358	22.0308	20.5107	28.2304	25.5339	21.5597	19.7489	28.2049	25.4879	27.7513	22.5592	18.3556	29.4553	27.4595	29.8173	32.2546	26.5936	20.4123	28.1926	22.5375	23.7665	24.0687	23.8429	28.2782	29.6995	18.4745	23.9443	25.2349	18.6936	17.0633	20.9079	23.786
31.1251	27.6143	26.743	27.0898	21.9818	22.5944	31.4607	25.4839	24.1438	24.2285	20.4923	24.3367	14.2499	20.8651	18.9245	24.7053	23.5801	24.0113	28.5349	22.0197	20.1508	27.5028	25.8635	22.4861	21.8528	27.7625	25.9069	28.2574	18.086	18.3536	28.9959	28.2177	29.7041	32.2545	27.4996	20.4065	28.0663	21.6611	22.9364	24.7773	24.398	26.8272	30.4673	17.5644	23.7192	22.6597	16.9594	18.3347	20.9937	24.2289
31.2476	27.2172	26.8413	27.3661	22.1907	22.4686	30.8713	18.5022	23.228	23.438	19.8981	25.5204	14.9471	20.0987	19.1457	24.4878	23.3582	22.5708	28.9882	22.2575	20.2198	27.7609	25.7361	22.643	19.6237	28.5501	25.2771	28.0868	21.5113	18.3682	29.4474	28.4025	29.1893	32.4465	27.0716	20.4318	27.967	21.678	24.3593	25.0326	22.0306	26.2265	28.5554	19.5208	21.9695	22.9155	21.7791	17.14	22.7859	24.3559
31.167	26.3915	26.5263	27.725	23.2652	22.1711	29.9089	20.6023	22.5625	23.5637	19.2913	24.2273	14.4624	19.6188	19.0244	24.1338	23.0676	22.2295	29.0641	23.0199	20.1028	28.4417	25.2879	23.1738	21.5308	28.7754	25.7539	28.0399	18.4271	18.3075	29.789	28.061	29.1741	32.451	26.2566	20.4265	28.0497	20.1162	21.569	22.0212	22.4533	26.7884	28.3808	19.8599	20.3592	22.3282	17.3917	17.0618	22.0361	23.8153
30.9933	27.9235	26.1915	26.5699	22.0306	21.8338	31.1088	25.256	23.2966	22.795	20.0424	24.4202	14.3021	20.796	18.9304	23.9387	22.7781	23.4457	27.9233	21.2172	19.9505	28.0733	25.3848	22.0704	21.6226	27.7419	26.3266	27.4526	21.7239	18.415	29.0739	27.5685	30.7835	32.0441	26.648	20.427	27.8743	22.6884	23.2933	25.5635	23.6096	27.2957	29.2913	18.9917	23.999	24.3858	16.738	17.3575	20.9773	23.3498
30.7455	27.0472	27.5501	27.6942	23.1056	22.8968	31.0721	25.12	24.8693	25.2948	19.2951	24.3372	14.5309	20.8321	19.143	23.6425	22.9352	23.0423	28.2993	22.4301	20.2616	27.8448	25.6633	22.4488	19.4757	27.9667	25.6424	27.9364	22.3809	18.3644	29.2854	27.7718	29.4961	32.098	27.3291	20.407	27.7853	20.7373	24.4081	25.7341	22.6526	27.5451	29.8709	20.9185	23.0815	23.7638	16.9103	17.2058	20.9824	23.8681
31.1286	27.5407	27.6801	26.5492	22.8893	21.8675	30.2267	20.8776	23.2074	23.1012	19.9632	24.3159	14.2037	20.1673	19.0681	22.9542	23.2128	22.9661	27.2624	23.172	22.3116	27.9786	25.4077	22.7454	20.2228	28.4633	25.478	27.6575	18.3756	18.3322	29.1962	27.7315	29.6126	31.9125	26.3538	20.4152	27.822	23.0597	22.0027	24.4309	24.8256	28.0016	28.6375	18.6373	21.9022	23.3417	19.7594	18.7112	20.4614	23.5083
31.1452	27.4911	26.2949	27.7019	22.0008	21.7129	31.0629	25.5927	22.9798	22.9908	19.5332	24.4188	14.4321	20.8161	19.1519	23.9547	23.347	22.5203	26.7521	19.1502	20.1376	27.7968	25.2791	22.4937	23.4887	27.8956	26.1799	27.6433	18.1442	18.3359	29.1393	27.081	29.5905	31.9328	26.7138	20.4433	27.9078	21.4929	22.1895	24.2727	25.2216	29.1081	30.1513	19.682	24.0322	25.3241	16.41	18.1237	20.545	23.6187
31.0137	27.243	25.9569	26.6227	22.6734	21.7779	31.0796	22.6254	23.274	23.0375	20.5728	23.9408	14.9788	20.5654	18.9627	23.8022	23.0701	23.3813	27.1677	22.5298	20.2398	28.1401	25.6977	22.384	21.7164	28.5145	25.6176	27.4261	18.2208	18.3711	29.4038	28.015	29.3994	32.1707	26.8823	20.4241	28.0753	21.4249	22.0033	23.8372	24.5452	28.461	29.8279	20.9913	25.3259	24.983	16.8101	17.508	19.2954	23.9319
30.9121	27.4586	26.9716	27.2136	22.9242	22.1772	31.023	24.6121	24.4202	24.7185	20.279	24.3953	14.1786	20.5396	18.951	23.8017	23.5822	22.9426	28.4686	23.2401	22.1386	28.0278	25.9152	22.0905	19.677	27.9879	26.057	28.4952	18.1222	18.2963	29.3907	28.6675	29.6799	32.2327	27.2607	20.4051	28.4161	22.2015	23.8054	25.2505	22.651	26.7799	30.0931	18.7508	23.2428	22.1994	19.4529	17.2897	21.418	23.9408
30.985	28.2664	26.8465	26.9692	22.1259	22.9122	31.1602	25.8328	26.4042	26.486	19.812	24.5618	14.5763	21.2432	19.1534	24.2026	23.3573	23.3052	28.0483	22.1283	22.221	27.1141	25.5747	22.223	22.3771	28.0463	26.1721	27.3561	18.3448	18.3893	29.0813	28.6268	29.8199	31.731	27.076	20.4062	27.6334	25.1845	24.5671	27.0132	24.4002	26.9948	30.4819	18.1454	23.5755	23.8499	17.7616	16.9649	20.7001	24.1113
30.82	28.1262	26.6191	26.9096	21.7199	22.0057	31.1283	22.6328	23.0853	22.9604	19.3396	24.2332	14.4087	21.5703	19.1297	23.5558	21.9601	22.9856	30.464	20.6562	20.2404	28.1066	25.3004	22.2922	22.4116	27.8279	25.1512	29.1005	18.3324	18.306	28.5768	30.7605	30.5232	32.4394	27.0519	20.4132	27.4194	21.7547	21.9746	22.7942	23.6348	26.4979	29.7159	17.8966	23.4946	23.6809	16.362	28.5581	22.0791	23.3997
29.7923	27.2367	26.368	26.8623	22.5289	21.6127	29.5238	24.7922	23.2907	23.7945	19.558	24.3129	14.3785	20.0875	19.0999	24.358	23.4792	22.3569	28.5699	23.0215	20	28.1362	25.8546	22.3595	20.9972	28.2882	25.5646	27.9122	18.3566	18.3951	29.4785	27.9923	29.2892	32.1828	26.6093	20.4183	28.1231	20.8423	21.3481	23.6142	20.7072	27.5642	28.1308	22.4897	22.5455	24.4488	19.5843	16.8757	21.2167	23.792
31.0415	28.8024	26.2671	26.4776	22.4857	22.2985	31.145	23.7704	23.6357	24.1203	19.6747	24.2282	14.3221	21.371	18.9924	23.6645	22.826	22.8388	23.2318	23.1495	20.2307	27.8857	25.0312	22.4438	22.6742	28.3282	24.6744	27.3899	18.16	18.3882	29.3972	26.326	29.9953	31.9064	27.0112	20.4322	28.2538	21.847	22.9034	24.4626	25.5753	28.0416	29.8296	19.0477	24.2796	25.7287	16.3384	18.2851	20.5173	23.5758
30.9394	27.9586	26.7869	27.2225	23.2957	21.6245	31.7072	23.5858	23.7663	22.6867	20.3093	24.4542	14.691	19.6863	19.1321	24.6195	23.1234	22.6243	28.5117	21.5774	19.9568	27.8684	25.6148	22.343	20.3166	27.7615	26.0438	28.2488	18.1126	18.4056	29.1026	28.1407	30.4672	32.3517	27.39	20.422	27.837	22.0249	22.791	24.2773	21.6981	27.3553	30.4413	19.5993	24.6375	23.8774	17.2716	17.363	22.5166	23.4539
30.3358	27.4452	26.477	26.9193	22.1732	22.1882	30.8897	25.5454	23.004	23.3337	19.8149	23.7745	14.9849	20.0878	19.0241	23.3161	23.3801	24.0848	29.8241	22.3733	20.8524	27.8673	25.6602	22.2415	20.658	27.6752	25.4919	27.723	18.1662	18.3848	29.0976	29.0954	29.7464	32.3156	27.2498	20.4391	27.6134	23.201	23.1813	25.6695	21.654	26.6202	30.1346	20.8423	24.728	24.7204	16.4698	17.3605	21.2756	24.1074
32.7481	28.0812	27.7633	28.8104	23.7191	21.4691	32.1679	24.9368	24.1981	25.0613	21.7139	25.883	14.2572	21.0419	18.919	25.6191	23.9662	23.3722	29.9307	24.5665	23.469	29.8015	27.3249	24.6623	24.2232	30.0178	27.3761	28.369	20.5435	21.4712	29.0343	28.6728	29.8807	33.9681	27.8113	22.4119	29.5908	23.7952	26.4488	25.6547	24.5543	28.3026	30.295	24.7432	25.0373	23.646	23.5135	17.3453	22.4139	24.6673
32.3253	28.386	28.4188	28.7356	24.2795	21.4781	31.6092	25.043	24.6581	23.5417	21.3435	25.8345	17.9029	21.3201	20.6343	24.8135	24.2321	22.3643	29.1625	24.8668	23.2501	29.2476	27.0608	24.7892	23.5717	29.3646	26.8178	28.5791	26.4647	24.3409	29.0267	28.565	30.172	33.6343	28.0212	22.2286	29.4351	23.3972	28.2963	27.4107	24.259	28.5836	30.8872	24.7938	25.6744	23.4148	21.1759	16.9946	21.7175	25.1031
32.4405	28.1966	28.2359	29.405	24.7035	21.6208	32.2997	27.1117	25.6215	26.2825	21.5446	26.2469	14.6575	20.9211	19.4428	25.7055	24.7778	22.8318	30.0378	23.1389	21.3141	29.9261	27.2947	24.6219	23.4913	30.124	27.3723	29.117	23.5185	19.3194	29.3821	28.5432	29.5281	33.7773	27.8849	22.2674	29.714	22.1776	24.4868	25.3288	25.1124	28.6714	29.9577	25.3875	24.7669	24.8947	20.3149	17.0018	21.6487	24.5596
32.9245	28.5293	28.6552	30.2988	23.2062	21.4842	32.0232	24.9309	25.048	24.9966	23.7661	27.0434	14.4498	21.2149	19.8891	25.3109	24.2346	22.6721	30.5176	25.131	22.2047	30.0141	26.9695	25.1445	23.1258	30.1194	27.6793	28.4466	21.5145	19.9807	29.1625	29.351	30.4372	33.7725	27.8893	21.8399	29.6877	23.7638	24.8797	26.2829	24.1623	28.7183	30.3237	24.8763	25.0519	24.2863	19.2566	20.9752	22.1745	24.741
32.42	28.0826	27.9418	29.0742	24.049	21.4532	31.8776	26.8515	25.5787	26.1477	23.7903	26.839	15.8059	21.186	19.1133	25.4854	24.1421	23.1076	30.4778	24.6251	21.7714	29.9568	27.2843	24.874	22.83	30.1271	27.1104	28.476	20.1147	20.4754	29.4624	28.8487	29.7018	33.9391	28.182	21.8106	29.9197	23.7703	26.4888	25.9464	23.4368	27.773	30.042	25.1832	25.0526	23.5389	22.7637	19.2066	23.5237	24.8793
32.3948	28.9504	27.8178	28.1278	23.1321	21.5241	32.3221	26.8619	23.9566	25.314	19.8703	25.6677	18.3992	22.2181	19.1348	25.3865	24.2463	23.2236	27.5794	22.7063	20.2191	29.0513	27.0362	24.9633	23.6165	29.8365	24.8311	28.56	18.1044	18.3245	29.256	28.7138	30.3513	33.201	27.9004	20.4019	29.7622	25.5966	23.8581	25.8934	27.1444	29.8243	30.676	21.6563	23.8267	26.2053	16.9425	16.976	20.7582	24.9139
32.5758	28.1346	27.793	28.5626	24.5982	21.4371	32.3304	25.4828	24.4328	25.548	20.2637	26.3743	14.5318	21.6353	19.9228	25.5641	24.2492	23.2673	30.3614	25.0449	22.3009	30.0338	27.6582	24.9373	24.267	30.1736	26.7618	28.6815	19.4698	19.6808	29.3775	29.3452	29.9627	34.0562	27.9983	22.0877	29.8437	24.4745	23.9951	25.5977	22.05	27.285	30.0902	25.1284	24.294	22.4528	16.7979	21.4871	21.6046	25.3285
31.2116	28.923	29.2044	27.897	23.7483	21.5851	31.5982	27.5618	28.5606	28.9852	19.8232	25.4996	26.9153	23.2948	19.0546	22.4605	23.295	23.0131	31.6595	23.7778	27.9882	27.7896	25.5705	23.2377	19.6096	28.3133	25.1461	28.8253	29.0802	27.6462	28.4622	29.2818	30.7676	32.7506	24.9805	20.4106	30.5591	25.1056	30.0619	27.3324	23.3698	26.0142	29.9272	20.8096	24.0376	23.8879	25.3254	17.1694	23.5736	25.0079
32.5453	28.5765	28.7451	29.5177	23.3747	21.4282	31.8214	28.5062	26.6452	26.7006	20.5004	26.61	14.3037	21.5997	19.9615	26.2314	24.1091	23.3769	30.005	23.1711	22.8443	29.3957	27.3798	24.6906	23.6071	29.6187	26.6391	28.8196	21.2709	19.8365	29.0805	28.4322	30.7084	33.9115	27.8353	22.3043	29.7075	25.0763	24.7257	26.3769	24.438	28.8244	30.3709	22.9128	24.2882	22.123	17.6782	19.5743	21.21	24.288
32.4093	28.422	28.0663	28.1576	23.8874	21.6319	31.9329	25.8469	25.5331	25.5038	20.9561	25.9668	14.9826	19.1914	20.0104	24.8164	24.584	23.9179	30.343	24.3716	21.7521	30.0195	27.8332	24.8968	23.2636	30.3871	27.1029	28.1454	19.8046	18.6219	29.5497	29.0697	29.6088	33.861	27.594	21.692	30.055	22.1614	24.4862	25.5549	24.9679	29.3241	28.5811	26.0437	25.4375	25.5598	19.7935	16.9135	22.7949	25.0567
32.1766	28.3993	27.9825	28.2757	24.317	21.6873	32.293	25.5055	24.9919	25.4935	19.3366	26.2278	14.7758	21.5969	19.2008	26.2216	24.4642	23.3211	30.8794	25.6592	21.7992	29.5473	27.5202	24.8365	23.8959	29.913	27.3055	29.0602	21.059	18.3418	29.0892	29.5392	30.0005	34.0697	28.0123	22.1101	30.2332	22.4764	24.3784	25.6895	24.7307	30.0723	30.2475	27.0157	25.9239	23.8066	17.4151	17.1722	19.9924	24.9855
32.1328	28.1101	28.762	28.7812	23.6721	21.7653	31.8354	27.7741	23.0593	24.7877	22.387	26.2039	21.2973	21.672	19.4201	25.7683	23.6882	23.5137	30.5369	21.9984	24.0096	28.9315	26.5291	24.85	23.7587	28.5798	27.2446	28.722	31.3704	28.5938	29.4915	28.9337	30.1143	33.0506	28.257	22.5868	29.7342	26.0478	31.0113	26.7274	22.3498	28.0182	30.3732	25.6459	26.1584	21.9904	26.6882	16.9774	22.7261	24.6197
31.5192	29.7813	28.4873	27.3589	23.3684	21.6521	32.3318	25.7989	24.5872	25.4238	22.9269	25.6978	14.5147	22.3916	19.0368	24.0728	24.5328	23.2025	30.5705	23.1467	22.4147	28.5263	27.2446	24.8549	20.8658	28.8321	27.5016	29.1407	22.316	18.3739	28.7714	29.9203	31.1712	33.4844	28.6903	20.428	29.575	25.2294	24.1067	27.2094	23.5877	28.6022	30.803	20.5074	24.4269	23.699	17.3965	16.9689	22.9724	23.0314
32.1659	29.4806	27.3755	27.5206	23.4387	24.3535	32.4473	23.9089	23.4822	23.7241	22.7988	25.4941	20.6674	22.23	18.9077	25.7333	24.6692	21.9866	30.1545	22.2003	21.6508	29.04	26.9161	25.8021	22.8268	29.4108	26.687	29.1875	21.5639	19.4834	28.7077	31.4619	31.0823	33.347	28.0124	20.4053	29.4386	22.5033	25.4296	26.2253	26.4006	27.4033	30.5505	22.0927	23.6346	23.8397	16.7208	25.3334	21.8998	23.9
32.4389	29.0399	27.7188	27.948	23.4799	21.8202	32.2722	25.8726	22.4114	23.9653	22.7213	25.9001	19.2688	22.6857	19.9768	24.9212	24.1504	22.4475	28.5824	22.3284	24.5969	29.2871	26.6555	25.0192	23.6306	29.4029	27.6034	28.0038	25.5729	23.4381	29.1953	28.7481	30.6454	33.0597	27.7702	20.4074	29.7948	21.5338	27.854	27.1365	25.4465	29.1053	30.6175	24.1288	24.3478	24.9558	17.0464	19.6269	21.601	24.7536
32.0036	29.9134	27.3343	27.6549	22.461	21.7067	31.8524	24.4435	22.9024	23.5929	19.7371	25.7924	18.1465	22.5972	19.0844	25.92	24.0805	23.0676	26.6391	23.3708	22.2316	28.8791	26.8768	25.0819	19.7771	29.671	26.6654	28.3639	22.6998	19.9898	29.5185	28.8078	31.3783	33.1192	27.9866	20.4182	29.6349	24.0528	27.0967	26.9243	26.1361	27.9838	30.2194	21.8527	23.1027	24.8869	17.6003	16.9162	21.1101	25.1363
31.1705	29.2413	27.3105	26.8658	21.4429	21.5223	30.8679	27.9784	26.1139	26.682	23.7623	25.0942	18.5623	22.6339	18.9066	25.4146	23.1281	22.9376	30.5033	20.6757	20.0274	28.4348	27.4734	21.8258	21.0981	28.6074	26.1344	29.2868	21.7038	19.4658	29.6142	31.6632	30.1881	33.8275	28.855	20.4336	29.5613	23.9286	22.3839	25.4906	24.3969	28.3544	29.7054	20.72	23.9161	24.4913	19.6857	22.5843	23.3522	25.0672
31.8634	28.6978	27.5117	28.8415	22.2011	21.804	30.6013	25.6744	23.8972	25.1139	21.0866	26.1311	14.5482	21.5819	20.246	26.4061	24.6071	23.5058	28.2779	22.03	21.2768	29.7015	27.1505	25.7721	23.2071	29.8614	26.8507	28.2519	18.1477	18.3251	29.5946	28.2628	30.4148	33.5655	26.9147	20.8998	30.1898	22.3488	23.8304	24.0479	25.4398	28.6858	28.8908	22.3954	23.9355	25.4755	16.6904	17.3093	22.2818	23.8884
31.3529	28.6092	29.1256	26.599	22.8879	21.6067	30.7776	25.8731	24.8074	25.5245	20.2666	26.8232	18.8489	21.2421	19.1913	24.6583	22.6233	23.8392	28.8068	21.2892	24.6569	26.6773	25.9428	22.9681	21.2889	26.9507	25.4935	28.0418	26.7831	24.4537	29.3306	28.2773	30.0018	32.9994	26.748	20.4054	29.7741	27.5389	28.2528	28.4179	22.2658	29.1877	29.1408	22.0581	23.2708	21.1366	22.165	17.3309	22.0725	24.3831
32.4126	28.0242	27.6574	29.0485	24.1573	21.7596	31.7778	25.7985	25.4868	25.4935	20.5562	26.0912	14.9641	20.7009	19.1944	25.8611	23.5684	22.634	30.5632	23.9521	21.7109	30.0714	27.5793	25.2434	24.0115	30.4076	26.1193	28.5203	21.5613	19.7288	29.3499	29.6529	29.8125	34.1154	28.0921	21.6896	29.6422	24.738	25.9006	25.2633	23.3536	27.9769	29.473	24.6151	24.0988	22.9798	21.2323	17.2549	21.8103	24.9474
31.7847	28.6082	28.3055	29.5787	24.3561	21.504	30.5381	27.9994	25.8142	26.3386	23.4533	26.6123	14.1501	21.0161	19.9051	25.9668	24.4879	22.4263	30.1483	24.6318	23.3909	30.0538	27.2195	24.8279	24.1264	29.2602	27.2718	28.7801	22.7217	19.0934	29.1665	28.1796	30.2425	33.6966	27.5689	21.3075	30.1154	24.3782	24.72	25.5964	24.7434	27.5083	28.5873	23.8395	22.4344	23.1641	20.7257	16.9733	20.6537	24.3223
32.5464	28.3691	27.8786	29.5591	22.6463	21.4272	31.854	24.7016	25.7353	26.1843	21.7676	25.9132	14.2027	20.9634	19.1065	26.0178	23.9557	22.4667	30.4926	25.4448	21.295	30.4887	27.2243	25.7824	23.5371	30.6719	27.4218	28.6867	18.1991	18.4099	29.3516	29.7178	29.9412	34.0003	27.9956	21.1392	30.0584	23.1484	23.2248	22.9899	23.4112	29.4922	29.5683	25.6164	24.6866	25.9166	19.4506	21.6379	22.4961	24.6206
32.586	28.5132	28.091	29.1276	22.9925	21.5122	32.4345	25.4229	25.779	26.0199	22.1134	26.6297	14.787	20.5356	19.5865	25.9621	24.7638	23.212	30.8281	25.0915	20.267	29.9009	27.1233	25.1059	23.8636	29.7439	27.4715	29.3321	18.4705	18.3929	29.2779	29.5742	30.2531	33.8282	28.0709	21.7321	29.726	24.6982	23.3271	23.0768	24.553	28.5881	30.6401	24.5624	25.757	24.4415	16.7703	19.744	22.1152	24.7053
31.8712	29.4427	27.618	27.7628	23.4172	21.8738	31.8888	27.8408	23.3651	23.142	19.4902	25.1296	20.8821	22.0158	19.1378	25.5892	24.0231	22.2265	29.3358	23.7835	24.4681	28.9739	26.2778	25.0749	20.4247	28.6965	26.9684	28.3655	22.4922	21.1438	29.4513	28.7554	29.9469	32.9497	27.4056	20.4264	29.8921	24.7882	24.4318	26.9638	26.7173	28.8521	30.3744	21.6257	23.0732	24.8423	17.2015	17.0385	21.4635	24.5606
32.3169	28.7494	28.3199	29.4176	22.9803	21.5623	32.8485	25.1088	26.0528	26.5577	21.2123	26.6861	14.7063	20.9456	19.8117	25.8822	24.5136	23.9865	30.61	24.3416	22.74	29.8411	26.9381	25.4359	23.8823	29.8436	27.1755	29.1048	21.1748	18.4122	29.2403	29.5848	31.0944	33.9273	28.3678	21.4035	29.5734	22.7069	24.7156	24.0087	21.9536	29.0627	30.6584	24.4733	26.0252	25.4421	17.5533	22.2603	23.7349	24.4214
32.1262	28.5074	27.5255	27.4499	22.6982	21.7948	32.3366	22.736	22.6509	22.6827	19.6116	24.9946	14.407	22.5579	20.8476	25.9072	24.434	22.8603	29.1849	23.5069	20.0153	29.5479	27.2103	24.7631	24.2208	28.7045	27.2054	28.7463	22.5562	18.3827	28.9895	29.0416	30.2924	33.7269	28.208	20.4439	29.9921	22.9403	22.3872	24.4992	25.7783	29.9968	30.6306	21.4514	23.7621	25.9941	17.0875	17.3584	21.5227	24.7299
32.4959	28.5265	27.999	28.3974	23.615	21.672	31.521	25.6799	24.8231	25.1217	23.7828	27.1588	15.018	20.8201	20.3491	25.5325	24.1136	23.3149	30.2821	24.7603	21.0381	30.1104	27.5047	25.072	23.7072	30.4826	26.9869	29.1047	19.6719	18.567	29.4391	29.4185	29.6794	34.1148	28.1646	21.2968	29.8087	21.7876	24.5078	23.4815	22.8747	28.4539	29.6816	25.9579	24.8393	25.2229	21.0191	17.0837	21.3436	24.801
31.5064	28.7716	27.8151	28.3418	22.8803	21.8485	31.998	25.603	22.524	23.5424	20.2085	25.8153	17.4343	21.1619	20.0773	24.1335	23.9574	22.8441	31.2751	22.805	21.5252	29.5496	26.6854	25.5331	20.5221	29.755	26.5518	29.2174	18.1919	18.3629	29.436	29.3977	31.0008	33.5287	27.7864	20.405	29.8932	25.6548	24.0812	26.6455	25.0034	27.1928	31.023	22.1629	23.397	24.8133	17.6098	17.067	22.2582	24.2915
33.1425	28.3599	28.5715	29.8767	26.1677	21.5598	32.1395	25.8275	24.9336	26.03	22.6444	26.5598	14.4969	21.2466	19.1086	25.9255	24.7462	23.7275	30.8456	24.4366	20.4711	29.8555	27.8533	24.9404	24.6222	29.9865	28.0288	29.0246	23.3631	18.3756	29.6638	29.8248	30.5434	34.0468	28.3116	21.6112	29.5848	24.9511	24.3455	23.5917	23.3488	27.772	30.5108	24.2488	24.7584	22.7119	20.3362	21.0408	21.6483	25.0494
31.675	29.1263	27.823	27.6914	22.4361	21.648	31.965	28.0983	22.6908	24.6324	21.663	25.3892	19.6297	21.9403	19.0469	24.9481	23.4254	23.2306	30.4838	22.1587	22.0691	28.7794	26.7697	25.1098	23.7207	29.1991	26.9397	29.5955	22.2979	19.3695	29.0414	29.9433	30.57	33.7128	28.8972	20.4152	29.9793	22.2883	25.2589	24.9091	25.7979	28.4295	30.7338	22.7563	23.6415	24.2833	16.8362	17.2986	21.9249	24.1876
32.4061	28.6711	27.5792	29.5104	23.6685	24.5877	32.121	26.7326	24.2952	25.1269	21.7856	25.9847	14.3008	21.21	19.1612	25.9993	24.0663	22.8234	29.6093	21.9813	20.259	29.8775	27.7329	26.0725	24.2088	30.0815	27.7583	28.8314	18.3023	18.4159	29.3522	30.1959	30.1857	33.7342	28.1213	22.1257	29.808	21.8754	24.2776	24.5617	23.1194	29.487	30.3224	26.0231	25.8458	25.592	17.1258	20.0044	21.1917	25.2339
32.0922	29.0466	28.4694	28.9019	23.3389	21.7896	31.7867	27.6661	25.997	26.7226	22.4595	25.4342	20.8389	21.5208	18.9241	25.3534	23.7763	22.5547	27.4466	23.029	22.1482	29.2276	26.6082	25.5042	23.3044	29.4403	23.198	28.0115	21.7492	19.4819	29.5654	27.8266	30.4035	33.3903	27.5562	20.4196	29.396	26.1635	25.6842	26.9835	27.2142	29.3334	29.4197	21.3705	22.7157	25.3589	16.9695	16.8898	20.8081	24.6354
32.7366	28.2099	28.0126	28.9622	22.5085	21.4682	32.2183	27.8864	25.8093	26.5588	21.8094	25.845	15.0372	20.5489	20.9227	25.945	24.5691	23.1223	29.6202	24.3773	20.0833	29.8481	26.7427	24.9089	22.8537	30.072	26.429	28.4009	18.3701	18.3146	29.1124	27.79	29.9019	33.8922	27.3247	21.1666	29.6173	22.0282	22.5122	23.5477	25.4636	28.7559	29.8191	25.3631	24.2717	25.2729	17.2128	18.0174	21.4383	23.5492
32.0348	29.1788	26.6973	27.0236	22.6297	24.1699	32.3015	23.8777	22.7505	24.2218	19.6745	26.0784	14.609	21.5792	19.8105	25.6158	24.106	22.5855	30.078	24.8993	19.9457	29.8908	26.8628	25.9186	23.2414	30.2299	27.2019	28.6242	18.2065	18.3753	29.7481	29.4119	30.6103	33.5807	27.8275	20.4047	29.968	21.8842	22.5669	23.5314	24.4759	28.7701	30.317	25.8837	25.0732	26.0509	16.3045	18.7699	22.0925	23.874
32.2715	28.6046	27.9621	28.0177	22.1647	21.5391	32.2231	25.2548	23.9511	24.6064	24.2131	26.6501	14.9585	20.8266	19.9379	25.6302	24.0844	23.1771	30.8849	24.0375	23.6559	30.084	27.3538	25.04	23.5343	30.3103	25.9828	28.8119	23.4709	21.9642	29.4543	29.22	29.7532	33.9251	27.9503	21.4791	29.5244	23.4176	26.4737	24.9811	23.525	27.7036	29.9796	25.5657	23.9471	23.3311	19.7577	17.2306	21.4047	24.9886
31.8839	29.0347	27.3179	27.2487	22.1349	21.4725	31.9198	27.4497	23.6199	25.1668	19.7192	24.9053	19.86	21.7565	19.0097	25.2305	23.9781	23.5886	30.2639	22.9385	20.8796	28.8377	26.8895	21.8228	23.2021	29.3301	26.8695	29.427	23.2254	18.3398	29.1999	29.8409	30.5852	33.6629	28.6749	20.4342	29.9731	23.053	22.359	24.3472	25.609	28.7598	30.9513	22.119	24.166	24.51	16.8052	16.8773	22.0451	24.1915
32.4827	28.2415	27.8976	29.1971	24.0345	21.8048	31.9174	27.5255	26.0102	26.3462	21.2824	25.9244	14.5212	20.9385	20.2844	25.9392	24.1816	22.9625	29.7901	24.1368	20.2316	29.9661	27.1053	25.1747	23.9311	30.1387	27.2449	28.9922	23.167	18.3285	29.3308	28.7212	29.3171	33.6961	27.8819	20.3991	29.865	21.4248	23.8781	23.8378	25.4985	28.724	30.0278	25.0756	25.0298	25.3387	19.108	16.9636	20.4278	24.2464
31.6038	28.9038	27.9579	27.4977	22.3583	21.6359	31.5672	25.0212	24.0208	24.2906	20.6762	25.4125	22.6098	21.8206	19.0484	25.3035	24.0165	22.5183	30.1845	23.7249	20.3078	29.353	27.1489	25.2659	19.587	29.8447	26.4866	29.137	18.1335	18.709	29.2813	29.7589	30.2342	33.6105	28.4461	20.4199	29.7198	22.6971	26.8394	26.3608	25.3906	29.1985	30.3219	22.7206	23.2194	25.8605	18.8193	17.0585	21.6773	24.9817
32.2004	28.3678	28.0236	29.0522	22.2926	21.78	31.6719	25.7505	25.6051	25.7492	20.7135	26.1195	14.4694	20.7732	19.4371	25.9864	23.985	23.1698	29.9047	23.28	20.4679	30.0743	27.1975	25.1639	23.8042	30.2538	27.4561	28.6176	18.4565	18.3156	29.3121	29.1306	30.2123	33.9324	27.9052	21.5549	29.9862	23.8993	23.0216	23.5452	25.6732	29.4372	29.65	25.6806	25.2204	25.9843	17.4758	19.6471	20.6492	23.7209
31.9886	29.1767	27.9708	27.9603	22.5672	21.4663	30.6961	25.0505	21.7499	24.0784	22.7906	26.0593	19.9287	22.1486	18.9001	25.2324	24.0306	22.9775	31.1968	23.1861	23.9435	29.0765	27.0893	25.9299	20.4943	30.1307	27.1366	29.2452	22.3443	19.6251	29.4046	29.8942	30.5005	33.4996	28.3221	20.4049	29.7024	24.5381	24.3489	26.3412	23.6001	27.4638	29.6717	22.1318	23.672	26.376	17.6287	17.0049	21.3595	24.6272
[truncated: 211 more columns]

## Sheet: f1c_data
genes	pvals	ctrlmean	eosmean	foldchange	pvalcorr	eosfrac	ctrlfrac	totalfrac	idx
ALB	0.153554	31.642	31.3414	0.0137706	0.814236	1	1	1	0
HP;HPR	0.0694908	22.1405	22.9883	-0.0542124	0.684689	0.428571	0.173333	0.195122	0.255238
SERPINA1	0.0402779	28.3149	28.6992	-0.0194518	0.684689	1	1	1	0
A2M	0.0359081	27.5015	27.0817	0.0221905	0.684689	1	1	1	0
IGHG1	0.137296	27.9943	27.6531	0.0176919	0.791561	1	1	1	0
IGHG2	0.823169	22.6256	22.5517	0.00471893	1	0.785714	0.74	0.743902	0.0457143
IGHG3	1	23.7766	23.8172	-0.00246274	1	0.714286	0.626667	0.634146	0.087619
APOA1	0.797956	31.5415	31.5361	0.000244905	0.996283	1	1	1	0
FGA	0.263719	25.4425	24.5632	0.0507389	0.858974	1	0.986667	0.987805	0.0133333
FGB	0.223499	24.4739	23.6602	0.0487792	0.831912	0.857143	0.913333	0.908537	0.0561905
FGG	0.138351	24.9439	24.4566	0.0284616	0.791561	0.785714	0.973333	0.957317	0.187619
ORM1	0.294919	22.1589	22.5659	-0.0262624	0.888354	0.428571	0.406667	0.408537	0.0219048
TF	0.0917913	25.2197	24.8439	0.0216614	0.750002	1	1	1	0
ANXA2;ANXA2P2	0.662323	18.1023	18.5711	-0.0368868	0.975693	0.5	0.326667	0.341463	0.173333
QSOX1	0.117109	21.4293	21.775	-0.0230879	0.791561	0.857143	0.9	0.896341	0.0428571
NRP1	0.4113	21.6759	22.3334	-0.0431128	0.975693	0.357143	0.6	0.579268	0.242857
FCN3	0.550296	24.6349	24.7601	-0.00731729	0.975693	1	1	1	0
ATRN	0.372628	23.5072	23.1149	0.0242825	0.952903	1	1	1	0
APOM	0.747468	22.3022	22.22	0.0053297	0.982369	0.714286	0.86	0.847561	0.145714
CP	0.0830774	29.1415	29.6317	-0.0240681	0.750002	1	1	1	0
F13A1	0.0117807	23.048	21.9304	0.0717106	0.493316	0.642857	0.966667	0.939024	0.32381
PGK1	0.132064	22.2239	21.5613	0.043666	0.791561	0.571429	0.54	0.542683	0.0314286
F2	0.0385891	28.7849	28.4179	0.0185122	0.684689	1	1	1	0
C1R	0.566118	26.3336	26.4023	-0.00375692	0.975693	1	1	1	0
F10	0.702376	23.8143	23.7668	0.00287839	0.9804	0.928571	0.926667	0.926829	0.00190476
CFD	0.343506	22.7747	22.5229	0.0160432	0.915007	0.571429	0.646667	0.640244	0.0752381
PLG	0.0895468	28.9261	28.5542	0.0186689	0.750002	1	1	1	0
F12	0.608865	26.2192	26.1585	0.00334276	0.975693	0.928571	0.993333	0.987805	0.0647619
CFB	0.0140123	28.4366	28.7903	-0.0178376	0.52157	1	1	1	0
CA1	0.861079	22.3452	22.1207	0.0145671	1	0.357143	0.466667	0.457317	0.109524
CA2	0.748243	20.8682	20.2669	0.0421836	0.982369	0.285714	0.313333	0.310976	0.027619
SERPINC1	0.0851904	29.106	28.8999	0.0102513	0.750002	1	1	1	0
SERPINA3	2.06518e-05	28.6272	29.9944	-0.0673054	0.00172959	1	1	1	0
AGT	0.00937186	29.9839	30.3658	-0.0182596	0.44851	1	1	1	0
C3	0.885358	32.9386	32.8723	0.00290726	1	1	1	1	0
C5	0.171237	27.5029	27.6586	-0.00814428	0.816049	1	1	1	0
CST3	0.584011	21.4726	21.5796	-0.0071679	0.975693	0.285714	0.34	0.335366	0.0542857
KNG1	0.282825	29.1272	28.9299	0.0098061	0.869234	1	1	1	0
HBZ	0.530463	22.7464	22.3151	0.0276151	0.975693	0.785714	0.86	0.853659	0.0742857
HBD	0.876099	24.7001	24.9077	-0.0120741	1	0.642857	0.806667	0.792683	0.16381
HBE1	0.56457	25.2191	24.9117	0.0176932	0.975693	0.857143	0.993333	0.981707	0.13619
COL1A1	0.990034	23.9366	23.9174	0.00115859	1	0.928571	0.98	0.97561	0.0514286
SPTA1	0.937063	22.4672	22.8723	-0.0257811	1	0.214286	0.0666667	0.0792683	0.147619
APOE	0.204728	27.9688	27.7124	0.0132835	0.816049	1	1	1	0
APOA2	0.960105	29.8375	29.8294	0.000392986	1	1	1	1	0
APOC1	0.911601	22.3206	22.2821	0.00249184	1	0.928571	0.82	0.829268	0.108571
APOC2	0.690535	23.8754	23.6031	0.016548	0.975693	1	0.966667	0.969512	0.0333333
APOC3	0.852935	24.3025	24.3828	-0.00475751	1	1	1	1	0
SLC4A1	0.480192	20.5433	20.1275	0.0295038	0.975693	0.214286	0.52	0.493902	0.305714
CRP	0.000334238	19.7175	23.7197	-0.266614	0.0223939	0.714286	0.28	0.317073	0.434286
APCS	0.0629191	21.7626	22.4723	-0.0462977	0.684689	0.857143	0.773333	0.780488	0.0838095
C1QA	0.893989	24.3207	24.289	0.00187761	1	1	0.993333	0.993902	0.00666667
C1QB	0.629315	25.0716	25.019	0.00303116	0.975693	1	0.993333	0.993902	0.00666667
C1QC	0.825339	24.2486	24.2714	-0.00135494	1	1	1	1	0
C9	0.315749	22.4161	23.2815	-0.0546512	0.892062	0.785714	0.693333	0.70122	0.092381
APOH	0.128198	30.3561	30.0977	0.0123347	0.791561	1	1	1	0
LRG1	7.44889e-06	24.9419	26.5677	-0.0910997	0.000831793	1	0.993333	0.993902	0.00666667
FN1	0.992957	28.3371	28.2497	0.00445738	1	1	1	1	0
RBP4	0.643813	25.2864	25.1706	0.00661862	0.975693	0.928571	0.993333	0.987805	0.0647619
AMBP	0.717411	27.3878	27.3345	0.00280871	0.981977	1	1	1	0
AHSG	0.590254	30.3509	30.1922	0.00756173	0.975693	1	1	1	0
TTR	0.254817	30.6864	30.4533	0.0110006	0.858974	1	1	1	0
AFP	0.0608835	30.6933	31.3824	-0.0320336	0.684689	1	1	1	0
GC	0.876073	31.0779	31.0586	0.000896933	1	1	1	1	0
PPBP	0.274518	24.4085	24.8734	-0.027218	0.86368	1	0.993333	0.993902	0.00666667
PF4;PF4V1	0.936469	23.1619	23.1111	0.00316862	1	0.785714	0.66	0.670732	0.125714
TFRC	0.0670916	22.3394	21.7778	0.0367341	0.684689	1	0.88	0.890244	0.12
LTF	0.443993	22.0786	22.1093	-0.00200102	0.975693	0.5	0.433333	0.439024	0.0666667
HPX	0.530828	29.4909	29.6152	-0.00606612	0.975693	1	1	1	0
KLKB1	0.00263661	23.835	22.944	0.0549644	0.147211	1	0.986667	0.987805	0.0133333
C4BPA	0.538401	25.1219	25.2789	-0.00898853	0.975693	0.857143	0.873333	0.871951	0.0161905
VTN	0.301698	28.0188	28.2243	-0.0105444	0.892062	1	1	1	0
CAT	1	22.496	22.669	-0.0110499	1	0.357143	0.666667	0.640244	0.309524
ANXA1	0.329149	22.3498	21.8255	0.034248	0.907859	0.357143	0.4	0.396341	0.0428571
APOB	0.385382	31.0823	30.8812	0.00936391	0.973271	1	1	1	0
LCAT	0.847451	21.112	21.2444	-0.00901462	1	0.285714	0.36	0.353659	0.0742857
HRG	0.198938	23.9841	23.4055	0.0352262	0.816049	0.714286	0.933333	0.914634	0.219048
A1BG	0.708634	29.2281	29.2654	-0.00183999	0.980961	1	1	1	0
VWF	0.231772	22.7254	23.2247	-0.0313551	0.837968	0.928571	0.94	0.939024	0.0114286
SHBG	0.960218	22.8755	22.8779	-0.000146556	1	0.857143	0.96	0.95122	0.102857
GAPDH	0.505279	23.1141	22.6646	0.0283321	0.975693	0.857143	0.853333	0.853659	0.00380952
APOD	0.420413	20.7162	20.4324	0.0198968	0.975693	0.857143	0.913333	0.908537	0.0561905
S100A8	0.139409	21.0558	20.3966	0.045894	0.791561	0.714286	0.673333	0.676829	0.0409524
SERPINA5	0.0628427	23.3029	22.8275	0.0297415	0.684689	0.928571	0.966667	0.963415	0.0380952
SERPING1	0.964795	29.4542	29.4722	-0.000883309	1	1	1	1	0
CFI	0.955416	26.4125	26.4172	-0.000256524	1	1	1	1	0
F13B	0.295266	23.318	22.8307	0.0304727	0.888354	0.928571	0.973333	0.969512	0.0447619
MPO	0.2	18.9498	21.8014	-0.202245	0.816049	0.142857	0.02	0.0304878	0.122857
CLEC3B	0.310037	25.1277	24.9303	0.0113783	0.892062	1	1	1	0
SERPINA7	0.282825	26.2922	25.9603	0.0183278	0.869234	1	1	1	0
SERPIND1	0.153554	25.6234	25.3392	0.0160895	0.814236	1	1	1	0
BCHE	0.930556	23.437	23.4062	0.00190046	1	0.928571	0.946667	0.945122	0.0180952
GSN	0.0906634	28.0639	27.6916	0.0192691	0.750002	1	1	1	0
C2	0.631498	25.5973	25.6638	-0.00374391	0.975693	1	1	1	0
S100A9	0.31327	24.109	23.587	0.031578	0.892062	0.928571	0.853333	0.859756	0.0752381
APOA4	0.606603	28.2918	28.0804	0.0108205	0.975693	1	1	1	0
LDHB	0.386403	21.2104	21.573	-0.0244561	0.973271	1	0.966667	0.969512	0.0333333
PROS1	0.897367	23.676	23.6586	0.00106047	1	1	0.98	0.981707	0.02
C8A	0.201751	21.4884	21.0024	0.0330087	0.816049	1	0.94	0.945122	0.06
C8B	0.508466	23.5674	23.5756	-0.000504877	0.975693	1	0.973333	0.97561	0.0266667
GP1BA	0.344152	21.2263	20.9656	0.0178277	0.915007	0.5	0.673333	0.658537	0.173333
C8G	0.544126	23.5632	23.3827	0.011094	0.975693	0.785714	0.833333	0.829268	0.047619
BPGM	0.554991	21.7609	21.4679	0.0195568	0.975693	0.428571	0.453333	0.45122	0.0247619
SFTPB	1	20.2862	20.4201	-0.00949798	1	0.142857	0.06	0.0670732	0.0828571
SERPINA6	0.94136	27.6453	27.6644	-0.00099737	1	1	1	1	0
SOD3	1	22.2946	23.41	-0.0704294	1	0.0714286	0.0466667	0.0487805	0.0247619
ITGA2B	0.321044	20.9068	20.0826	0.0580296	0.896247	0.214286	0.266667	0.262195	0.052381
LPA	0.0197044	20.6714	23.3123	-0.173454	0.643146	0.142857	0.18	0.176829	0.0371429
CD14	0.119853	21.8205	22.2258	-0.026549	0.791561	0.928571	0.866667	0.871951	0.0619048
CFH	0.586198	29.6581	29.5949	0.00307428	0.975693	1	1	1	0
SERPINF2	0.478243	28.717	28.5792	0.00694011	0.975693	1	1	1	0
ENO2	0.348485	21.6552	21.2963	0.0241135	0.919232	0.285714	0.193333	0.20122	0.092381
SPARC	0.393551	20.0303	19.6584	0.0270387	0.975693	0.285714	0.226667	0.231707	0.0590476
C1S	0.167292	25.3508	25.1354	0.0123087	0.816049	0.928571	0.993333	0.987805	0.0647619
C4A	0.25237	26.4149	26.6304	-0.0117225	0.858974	1	1	1	0
C4B	0.470971	30.9411	31.0415	-0.00467591	0.975693	1	1	1	0
SAA1	2.82234e-06	22.2029	26.8653	-0.274999	0.000472742	0.785714	0.266667	0.310976	0.519048
SAA2	0.370629	22.6199	23.5931	-0.0607718	0.952903	0.714286	0.02	0.0792683	0.694286
SPP1	0.791209	21.2741	21.3741	-0.00677037	0.996283	0.142857	0.08	0.0853659	0.0628571
PTPRF	0.627864	21.6133	21.2487	0.0245421	0.975693	0.285714	0.34	0.335366	0.0542857
C7	0.118184	27.5778	27.279	0.0157182	0.791561	1	1	1	0
CLU	0.204728	27.8252	27.5606	0.013782	0.816049	1	1	1	0
MBL2	0.959459	21.7355	21.95	-0.0141667	1	0.214286	0.233333	0.231707	0.0190476
CETP	0.89839	20.9371	20.9169	0.00138972	1	0.571429	0.566667	0.567073	0.0047619
COL11A1	0.0614769	20.9212	21.9278	-0.0677929	0.684689	0.285714	0.353333	0.347561	0.067619
COL6A1	0.449801	20.0212	20.4709	-0.0320477	0.975693	0.428571	0.313333	0.323171	0.115238
COL6A3	0.649028	22.2283	22.3631	-0.00872336	0.975693	0.785714	0.94	0.926829	0.154286
F5	0.625771	22.9911	23.1049	-0.00712037	0.975693	0.928571	0.906667	0.908537	0.0219048
ACE	1	20.02	19.9395	0.00581004	1	0.0714286	0.08	0.0792683	0.00857143
NCAM1	0.672428	19.7471	19.5176	0.0168666	0.975693	0.928571	0.946667	0.945122	0.0180952
ICAM2	0.269731	20.7283	20.9986	-0.0186958	0.86057	0.357143	0.453333	0.445122	0.0961905
C6	0.77082	25.2908	25.2911	-1.83287e-05	0.996283	1	1	1	0
LCP1	0.573474	21.8858	21.6317	0.0168485	0.975693	0.857143	0.84	0.841463	0.0171429
COL11A2	0.0814456	22.4748	21.9281	0.0355255	0.750002	0.714286	0.733333	0.731707	0.0190476
SELL	0.747939	19.3071	19.222	0.00637425	0.982369	0.571429	0.606667	0.603659	0.0352381
NID1	0.72957	20.5586	20.3047	0.0179278	0.981977	0.285714	0.193333	0.20122	0.092381
HSP90B1	0.0377362	19.0125	20.4759	-0.106976	0.684689	0.714286	0.82	0.810976	0.105714
CD44	0.470677	20.2438	20.1451	0.00705373	0.975693	0.214286	0.12	0.128049	0.0942857
IGFBP2	0.8955	21.0029	21.0427	-0.00273549	1	0.214286	0.273333	0.268293	0.0590476
LBP	1.97957e-06	21.7282	25.6639	-0.240168	0.000472742	0.928571	0.9	0.902439	0.0285714
VCAM1	0.237633	21.6194	21.9825	-0.0240297	0.837968	0.428571	0.54	0.530488	0.111429
ITIH2	0.129681	30.0797	29.7863	0.0141428	0.791561	1	1	1	0
ITIH1	0.169403	29.2438	28.9769	0.0132244	0.816049	1	1	1	0
PZP	0.413921	23.4135	23.9938	-0.0353224	0.975693	0.785714	0.66	0.670732	0.125714
OGN	0.844885	20.4955	20.6285	-0.00933115	1	0.285714	0.24	0.243902	0.0457143
C4BPB	0.466667	21.4266	22.4035	-0.0643249	0.975693	0.0714286	0.193333	0.182927	0.121905
COL5A1	0.121296	22.948	23.416	-0.0291266	0.791561	0.785714	0.886667	0.878049	0.100952
TNXB	0.0632548	22.818	22.159	0.0422816	0.684689	0.571429	0.726667	0.713415	0.155238
GPX3	0.557238	23.2028	23.106	0.00602906	0.975693	0.428571	0.66	0.640244	0.231429
CPN2	0.0584916	26.7157	26.4405	0.0149353	0.684689	1	1	1	0
FBLN1	0.779836	25.7123	25.7491	-0.0020613	0.996283	1	1	1	0
IGFBP6	0.484848	20.9149	21.6054	-0.0468637	0.975693	0.0714286	0.213333	0.20122	0.141905
TNC	0.332872	22.5546	22.7577	-0.0129355	0.907859	0.928571	0.94	0.939024	0.0114286
AZGP1	0.470971	27.5219	27.4245	0.00511407	0.975693	1	1	1	0
MSN	0.472072	19.8191	19.1756	0.047618	0.975693	0.214286	0.226667	0.22561	0.012381
MST1;MST1L	0.493451	22.5322	22.925	-0.0249293	0.975693	0.214286	0.526667	0.5	0.312381
PON1	0.1323	24.7264	24.3449	0.0224321	0.791561	1	0.986667	0.987805	0.0133333
SERPINA4	0.17495	25.1462	24.7401	0.023485	0.816049	1	1	1	0
BLVRB	0.782252	23.4279	23.3264	0.00626409	0.996283	0.642857	0.733333	0.72561	0.0904762
PRDX2	0.936122	24.4352	24.3255	0.00649155	1	0.928571	0.993333	0.987805	0.0647619
CDH5	0.680204	22.1852	22.3105	-0.00812326	0.975693	0.928571	0.98	0.97561	0.0514286
PRSS3	0.896742	20.8766	20.9447	-0.00469261	1	0.642857	0.62	0.621951	0.0228571
THBS4	0.678674	20.8366	21.0392	-0.0139558	0.975693	1	0.986667	0.987805	0.0133333
SAA4	0.109171	22.1605	23.1293	-0.0617331	0.791561	0.285714	0.36	0.353659	0.0742857
IGFALS	0.316882	23.828	23.4832	0.0210298	0.892062	0.857143	0.986667	0.97561	0.129524
SERPINF1	0.586198	26.6509	26.5722	0.00426575	0.975693	1	1	1	0
CFHR2	0.634989	21.69	21.9661	-0.0182483	0.975693	0.214286	0.213333	0.213415	0.000952381
PTGDS	0.394757	23.7887	24.1573	-0.0221849	0.975693	0.5	0.7	0.682927	0.2
BTD	0.366706	21.9918	21.8129	0.0117849	0.952299	0.785714	0.813333	0.810976	0.027619
AFM	0.0532129	28.5172	28.0719	0.0227045	0.684689	1	1	1	0
MASP1	0.631568	21.9066	21.7042	0.0133929	0.975693	0.285714	0.46	0.445122	0.174286
COMP	0.648461	22.1098	21.9351	0.0114498	0.975693	0.928571	0.98	0.97561	0.0514286
LUM	0.673923	26.8291	26.8566	-0.00148036	0.975693	1	1	1	0
PLTP	0.177655	21.2266	21.6101	-0.0258313	0.816049	0.428571	0.506667	0.5	0.0780952
TPI1	0.196007	21.746	21.3895	0.0238419	0.816049	0.357143	0.346667	0.347561	0.0104762
ACTG1;ACTB;POTEE;POTEF	0.468257	23.3537	22.9539	0.0249083	0.975693	0.285714	0.253333	0.256098	0.032381
LYZ	0.646668	23.525	23.62	-0.00581189	0.975693	0.857143	0.866667	0.865854	0.00952381
B2M	0.0952425	24.8266	25.1708	-0.0198672	0.755887	1	1	1	0
HIST1H4A	1	15.4047	14.266	0.110788	1	0.0714286	0.02	0.0243902	0.0514286
PPIA	0.0589218	21.5044	20.7633	0.050595	0.684689	0.571429	0.593333	0.591463	0.0219048
YWHAZ	0.68428	21.1743	21.2537	-0.00539846	0.975693	0.571429	0.493333	0.5	0.0780952
HBB	0.182753	29.1872	26.9718	0.113888	0.816049	0.928571	1	0.993902	0.0714286
HBG1	0.188528	31.8991	30.6942	0.0555498	0.816049	0.5	0.5	0.5	0
HBG2	0.264638	26.3428	24.8962	0.0814848	0.858974	0.714286	0.74	0.737805	0.0257143
HBA1	0.120981	30.5298	28.8356	0.0823653	0.791561	1	1	1	0
LCN2	0.256622	21.4087	22.2635	-0.0564832	0.858974	0.357143	0.0933333	0.115854	0.26381
S100A12	0.0211182	22.6833	21.2727	0.0926259	0.643146	0.5	0.4	0.408537	0.1
FBLN2	0.527723	15.3395	15.0479	0.0276879	0.975693	0.642857	0.686667	0.682927	0.0438095
HSPG2	0.0605743	21.6039	22.2353	-0.0415582	0.684689	0.857143	0.886667	0.884146	0.0295238
NFKB2	0.84878	23.2946	23.3125	-0.00110842	1	0.285714	0.246667	0.25	0.0390476
TAGLN	0.449441	21.399	21.909	-0.0339826	0.975693	0.357143	0.353333	0.353659	0.00380952
CFHR1	0.573702	22.561	22.7933	-0.0147772	0.975693	0.928571	0.973333	0.969512	0.0447619
HGFAC	0.853919	21.8613	21.7418	0.00790578	1	0.857143	0.953333	0.945122	0.0961905
ITIH3	0.21543	25.9893	26.2496	-0.0143728	0.82454	1	1	1	0
LRP1	0.705882	20.4161	20.2175	0.0141013	0.980961	0.0714286	0.22	0.207317	0.148571
LGALS3BP	0.163989	26.2114	25.579	0.0352347	0.816049	1	1	1	0
EFEMP1	0.251064	19.807	19.3269	0.0354065	0.858974	0.928571	0.953333	0.95122	0.0247619
MMRN1	0.209493	20.1386	19.5843	0.0402689	0.816049	0.357143	0.353333	0.353659	0.00380952
SELENBP1	0.184529	22.3829	21.7142	0.0437581	0.816049	0.571429	0.7	0.689024	0.128571
ENPP2	0.540926	19.9799	19.996	-0.00116122	0.975693	0.428571	0.346667	0.353659	0.0819048
DAG1	0.718337	22.1798	22.0223	0.0102792	0.981977	0.428571	0.5	0.493902	0.0714286
HABP2	0.938615	23.9656	24.0602	-0.00568563	1	0.857143	0.866667	0.865854	0.00952381
ITIH4	0.208962	28.4258	28.6002	-0.00882318	0.816049	1	1	1	0
LTBP1	0.235418	21.0996	21.6696	-0.038454	0.837968	0.428571	0.42	0.420732	0.00857143
FCN2	0.666667	21.3899	21.0343	0.0241853	0.975693	0.0714286	0.0333333	0.0365854	0.0380952
TGFBI	0.14853	23.5566	23.7286	-0.0104977	0.814236	1	1	1	0
ADIPOQ	0.13304	21.9947	21.4419	0.036718	0.791561	0.642857	0.833333	0.817073	0.190476
ECM1	0.688002	24.545	24.7161	-0.0100205	0.975693	1	0.973333	0.97561	0.0266667
HAGH	0.434109	16.9271	19.2946	-0.188868	0.975693	0.142857	0.273333	0.262195	0.130476
HBM	0.578727	21.6436	21.9433	-0.0198435	0.975693	0.5	0.413333	0.420732	0.0866667
VASN	0.0583057	23.5061	23.897	-0.0237984	0.684689	1	0.966667	0.969512	0.0333333
PI16	0.684573	22.6164	22.4445	0.0110037	0.975693	0.428571	0.6	0.585366	0.171429
CD109	0.796792	21.0481	20.9873	0.00417786	0.996283	0.928571	0.986667	0.981707	0.0580952
LILRA3	0.297002	19.4104	19.7158	-0.0225204	0.888354	0.428571	0.213333	0.231707	0.215238
GGH	0.557413	22.5571	22.3319	0.0144702	0.975693	0.785714	0.993333	0.97561	0.207619
PRG4	0.651232	21.9544	22.1356	-0.0118625	0.975693	0.357143	0.346667	0.347561	0.0104762
CPB2	0.338717	23.0094	22.8482	0.0101387	0.915007	1	0.986667	0.987805	0.0133333
CEP63	0.625	22.6925	22.1956	0.0319436	0.975693	0.0714286	0.206667	0.195122	0.135238
PGLYRP2	0.0267144	26.6163	25.7744	0.046371	0.684689	1	1	1	0
COL12A1	0.933333	19.4998	19.2766	0.0166087	1	0.142857	0.0866667	0.0914634	0.0561905
CD93	0.639936	23.4034	23.699	-0.0181046	0.975693	0.428571	0.42	0.420732	0.00857143
C1RL	0.772949	22.8983	22.8025	0.00605252	0.996283	0.571429	0.706667	0.695122	0.135238
FETUB	0.85653	21.8135	21.8672	-0.00354986	1	0.928571	0.893333	0.896341	0.0352381
SERPINA10	0.0970242	22.1681	22.6041	-0.0280974	0.755887	1	0.853333	0.865854	0.146667
PROCR	0.0688619	21.4789	21.9297	-0.0299638	0.684689	0.428571	0.38	0.384146	0.0485714
FCGBP	0.948182	22.1136	22.4361	-0.020888	1	0.928571	0.94	0.939024	0.0114286
IGHG4	0.976744	22.4425	22.448	-0.000354248	1	0.142857	0.28	0.268293	0.137143
POLRMT	0.68743	22.9394	23.0703	-0.00820861	0.975693	0.214286	0.253333	0.25	0.0390476
CHL1	0.155556	20.7482	21.6816	-0.063484	0.814236	0.142857	0.226667	0.219512	0.0838095
APOL1	0.530712	20.972	21.1328	-0.0110187	0.975693	0.357143	0.373333	0.371951	0.0161905
CLPX	0.688547	20.3663	20.7941	-0.0299889	0.975693	0.214286	0.16	0.164634	0.0542857
LDHA	0.979231	21.0688	20.941	0.00877756	1	0.642857	0.706667	0.70122	0.0638095
SOD1	0.863515	16.4451	16.1586	0.0253559	1	0.285714	0.34	0.335366	0.0542857
F9	0.159652	20.5178	21.3424	-0.0568484	0.816049	0.142857	0.34	0.323171	0.197143
LDLR	0.190476	14.9786	16.0938	-0.103598	0.816049	0.142857	0.0333333	0.0426829	0.109524
PROC	0.275862	21.5038	22.0824	-0.0383045	0.86368	0.0714286	0.186667	0.176829	0.115238
HSPB1	0.857143	22.0698	21.8547	0.0141287	1	0.0714286	0.0866667	0.0853659	0.0152381
PTMA	0.8	13.111	13.4142	-0.0329793	0.996283	0.0714286	0.0266667	0.0304878	0.0447619
S100A6	0.74106	23.7952	23.5283	0.016271	0.982369	0.714286	0.726667	0.72561	0.012381
ENO1	0.0645525	21.5997	20.3344	0.0870925	0.684689	0.214286	0.28	0.27439	0.0657143
LAMB1	0.541872	16.2379	16.6208	-0.033626	0.975693	0.142857	0.18	0.176829	0.0371429
THBS1	0.176001	22.0269	23.13	-0.0704984	0.816049	0.5	0.46	0.463415	0.04
PLEK	0.732026	21.3034	20.8098	0.0338245	0.981977	0.142857	0.106667	0.109756	0.0361905
LTA4H	0.261001	20.3236	19.7583	0.0406919	0.858974	0.214286	0.286667	0.280488	0.072381
IGLC6;IGLC1;IGLL5	0.722889	25.9797	26.1973	-0.0120308	0.981977	0.214286	0.253333	0.25	0.0390476
CHGA	0.308557	16.115	15.8118	0.02741	0.892062	0.428571	0.273333	0.286585	0.155238
PSG1	0.5	24.8044	21.0913	0.233952	0.975693	0.0714286	0.02	0.0243902	0.0514286
ANXA3	0.432432	21.4834	21.9972	-0.0340982	0.975693	0.0714286	0.24	0.22561	0.168571
PRG2	1	22.6434	21.856	0.051058	1	0.0714286	0.0866667	0.0853659	0.0152381
CD99	0.108527	19.5046	20.3382	-0.0603781	0.791561	0.142857	0.273333	0.262195	0.130476
ANPEP	0.197238	20.6572	20.2496	0.0287508	0.816049	0.5	0.48	0.481707	0.02
CPN1	0.237148	23.6008	23.2349	0.0225424	0.837968	0.714286	0.733333	0.731707	0.0190476
VCL	0.924101	20.4479	20.5582	-0.00775898	1	0.571429	0.433333	0.445122	0.138095
ORM2	0.470588	21.4696	20.8353	0.0432679	0.975693	0.142857	0.213333	0.207317	0.0704762
CFL1	0.68665	22.6584	22.7273	-0.00438002	0.975693	0.357143	0.353333	0.353659	0.00380952
CFP	0.791224	18.8907	19.0894	-0.0150954	0.996283	0.214286	0.366667	0.353659	0.152381
TKT	0.571429	21.4645	21.6304	-0.0111041	0.975693	0.142857	0.413333	0.390244	0.270476
SFN	0.25	23.1443	22.2646	0.0559071	0.858974	0.0714286	0.1	0.097561	0.0285714
LSP1	0.203782	16.1928	15.6492	0.0492678	0.816049	0.214286	0.186667	0.189024	0.027619
MYH9	0.650286	21.9879	22.3048	-0.0206411	0.975693	0.357143	0.18	0.195122	0.177143
GP5	0.583753	20.63	21.071	-0.03051	0.975693	0.357143	0.173333	0.189024	0.18381
RAD23A	0.547385	20.5265	18.8626	0.121958	0.975693	0.285714	0.326667	0.323171	0.0409524
DEFA3;DEFA1	0.333333	20.4571	19.9306	0.0376177	0.907859	0.142857	0.0133333	0.0243902	0.129524
ACTG1;ACTB	0.129555	23.6594	24.3409	-0.0409695	0.791561	0.214286	0.246667	0.243902	0.032381
YWHAE	0.64	21.4163	20.4342	0.0677265	0.975693	0.0714286	0.16	0.152439	0.0885714
TUBA1C;TUBA1B;TUBA4A;TUBA1A;TUBA8	0.444444	20.8132	21.8255	-0.068513	0.975693	0.0714286	0.0533333	0.054878	0.0180952
GPLD1	0.666667	21.6572	21.0617	0.0402305	0.975693	0.0714286	0.0933333	0.0914634	0.0219048
CAP1	0.669179	22.4965	21.586	0.0596049	0.975693	0.357143	0.473333	0.463415	0.11619
SPARCL1	1	13.9311	13.0608	0.0930643	1	0.0714286	0.02	0.0243902	0.0514286
EEF1A1P5;EEF1A1;EEF1A2	0.750706	21.1608	20.7849	0.0258608	0.982369	0.285714	0.246667	0.25	0.0390476
CCDC80	0.586555	21.695	21.8533	-0.0104877	0.975693	0.214286	0.22	0.219512	0.00571429
CD163	0.6221	18.8665	19.0337	-0.0127289	0.975693	0.214286	0.166667	0.170732	0.047619
SAMD9L	0.444444	14.8794	15.2909	-0.0393624	0.975693	0.0714286	0.0533333	0.054878	0.0180952
SYNE1	1	23.9048	23.9126	-0.000470245	1	0.214286	0.206667	0.207317	0.00761905
DNAH3	0.693179	22.7261	22.8023	-0.00482515	0.975693	0.214286	0.226667	0.22561	0.012381
TTN	0.724563	24.8913	24.9904	-0.00572943	0.981977	0.714286	0.7	0.70122	0.0142857
NRCAM	0.9306	20.9712	20.8302	0.00973228	1	0.428571	0.346667	0.353659	0.0819048
CNDP1	0.857143	21.0209	20.9487	0.00496555	1	0.0714286	0.226667	0.213415	0.155238
LNPEP	0.673684	21.4967	21.0339	0.0314033	0.975693	0.142857	0.12	0.121951	0.0228571
MINPP1	0.792359	21.2807	21.2693	0.000772583	0.996283	0.214286	0.273333	0.268293	0.0590476
COG5	0.68743	23.8635	24.1607	-0.0178547	0.975693	0.214286	0.253333	0.25	0.0390476
MACF1	0.870555	23.7996	24.0017	-0.0122001	1	0.142857	0.24	0.231707	0.0971429
MYH15	0.758912	18.8911	19.2778	-0.0292408	0.989243	0.214286	0.253333	0.25	0.0390476
TLN1	0.564724	21.5016	21.7212	-0.0146591	0.975693	0.285714	0.4	0.390244	0.114286
HP	0.047619	21.8662	23.3064	-0.0920235	0.684689	0.214286	0.04	0.054878	0.174286
MASP2	0.463351	21.1057	21.4648	-0.0243403	0.975693	0.285714	0.22	0.22561	0.0657143
IGHM	0.0666667	21.7639	21.2304	0.0358055	0.684689	0.0714286	0.193333	0.182927	0.121905
IGLC6;IGLC1;IGLL5;IGLC7	0.0479313	25.1517	24.6879	0.0268492	0.684689	0.285714	0.246667	0.25	0.0390476
PSG1;PSG7	1	24.3316	23.7985	0.0319604	1	0.142857	0.02	0.0304878	0.122857
TNXB;TNXA	0.696606	21.6858	21.6933	-0.000493732	0.976415	0.285714	0.226667	0.231707	0.0590476
CORO1A	0.818018	24.1044	24.7648	-0.0389933	1	0.285714	0.346667	0.341463	0.0609524
ACTG1;ACTB;ACTC1	0.149761	22.9288	21.757	0.0756841	0.814236	0.285714	0.233333	0.237805	0.052381
GOLGB1	0.647467	23.4529	23.3349	0.00727656	0.975693	0.285714	0.166667	0.176829	0.119048
POSTN	0.216596	23.4798	24.1311	-0.0394734	0.82454	0.285714	0.226667	0.231707	0.0590476
CROCC	0.315271	24.2443	24.57	-0.0192523	0.892062	0.142857	0.18	0.176829	0.0371429
CLIC1	0.266667	21.4189	22.7098	-0.0844327	0.858974	0.0714286	0.0933333	0.0914634	0.0219048
PLXNB1	0.813534	23.2747	23.1273	0.00916435	1	0.214286	0.12	0.128049	0.0942857
CALU	0.888889	19.967	21.2875	-0.092393	1	0.142857	0.0533333	0.0609756	0.0895238
FLNB	0.692308	21.9164	21.98	-0.00418095	0.975693	0.0714286	0.166667	0.158537	0.0952381
TIMP1	0.857143	21.3837	21.865	-0.0321078	1	0.0714286	0.0866667	0.0853659	0.0152381
F11	1	20.2549	20.2077	0.00336611	1	0.214286	0.0866667	0.097561	0.127619
ITGB1	0.952381	18.9722	19.0977	-0.00951001	1	0.142857	0.133333	0.134146	0.00952381
GPI	0.470588	21.2032	19.6369	0.110718	0.975693	0.0714286	0.106667	0.103659	0.0352381
ITGAV	0.43956	23.8048	23.538	0.0162638	0.975693	0.142857	0.08	0.0853659	0.0628571
CAPN1	0.571429	20.6846	20.8362	-0.010533	0.975693	0.142857	0.0333333	0.0426829	0.109524
IGFBP1	1	22.083	21.4807	0.0398952	1	0.0714286	0.00666667	0.0121951	0.0647619
UBA52;RPS27A;UBB;UBC	0.732819	22.6434	22.2611	0.0245626	0.981977	0.214286	0.226667	0.22561	0.012381
TPR	0.956522	22.1938	22.1001	0.00610295	1	0.142857	0.14	0.140244	0.00285714
ACTN1	0.5	21.6268	21.0617	0.0382003	0.975693	0.0714286	0.0466667	0.0487805	0.0247619
VCAN	0.443077	20.4535	20.555	-0.00714369	0.975693	0.142857	0.16	0.158537	0.0171429
PKM	0.526316	22.3373	21.4733	0.0569123	0.975693	0.0714286	0.12	0.115854	0.0485714
MMP9	0.571429	20.7449	21.4223	-0.0463545	0.975693	0.0714286	0.04	0.0426829	0.0314286
EZR	1	20.7071	20.5901	0.00817667	1	0.0714286	0.0933333	0.0914634	0.0219048
CAPN2	0.235294	22.3826	22.5739	-0.0122763	0.837968	0.0714286	0.106667	0.103659	0.0352381
IGFBP3	0.776863	17.7946	17.3869	0.0334435	0.996283	0.214286	0.186667	0.189024	0.027619
ACO1	0.0454297	24.9534	23.9772	0.0575711	0.684689	0.214286	0.173333	0.176829	0.0409524
MARCKS	0.888889	15.8782	15.8055	0.00662298	1	0.142857	0.0466667	0.054878	0.0961905
PRDX6	1	21.2632	21.6262	-0.0244195	1	0.0714286	0.166667	0.158537	0.0952381
MAN1A1	0.947368	20.3727	20.278	0.00672267	1	0.142857	0.113333	0.115854	0.0295238
ARHGDIB	0.352941	21.7524	19.753	0.139107	0.923713	0.0714286	0.106667	0.103659	0.0352381
NPEPPS;NPEPPSL1	0.222222	24.1291	22.7806	0.0829689	0.831912	0.0714286	0.0533333	0.054878	0.0180952
ARF1;ARF3;ARF5;ARF4	0.631579	19.209	19.5851	-0.02797	0.975693	0.0714286	0.12	0.115854	0.0485714
TUBA1C;TUBA1B;TUBA1A;TUBA4A;TUBA8;TUBA3E	0.666667	21.8998	20.7058	0.0808854	0.975693	0.0714286	0.0533333	0.054878	0.0180952
DCD	0.714286	15.8574	16.2753	-0.0375269	0.981977	0.0714286	0.0866667	0.0853659	0.0152381
CLTC	0.0888889	20.4909	20.8377	-0.0242118	0.750002	0.142857	0.0533333	0.0609756	0.0895238
AKAP12	0.666667	17.5428	17.9594	-0.0338594	0.975693	0.0714286	0.133333	0.128049	0.0619048
AHNAK	0.548739	20.8543	20.998	-0.00990619	0.975693	0.214286	0.22	0.219512	0.00571429
CNTN1	0.545455	19.282	18.6378	0.0490251	0.975693	0.0714286	0.0666667	0.0670732	0.0047619
DSG2	0.5	21.7041	21.9497	-0.0162292	0.975693	0.0714286	0.02	0.0243902	0.0514286
UGP2	0.888889	22.8069	22.6705	0.00865123	1	0.0714286	0.173333	0.164634	0.101905
GRIPAP1	0.832512	20.376	20.2572	0.00843609	1	0.142857	0.18	0.176829	0.0371429
ZFHX4	0.779221	23.1593	22.9412	0.0136528	0.996283	0.142857	0.133333	0.134146	0.00952381
CAND1	0.444444	17.2676	15.332	0.171522	0.975693	0.0714286	0.113333	0.109756	0.0419048
COLEC11	0.736842	21.2685	21.3497	-0.00549752	0.982369	0.0714286	0.12	0.115854	0.0485714
CRTAC1	0.857143	20.3064	20.7398	-0.030467	1	0.0714286	0.0866667	0.0853659	0.0152381

## Sheet: f2a_data
PC1	PC2	sample_type	sample_id
1.19574	-0.532094	Control	NU1189
-0.950425	1.95182	Control	NU057
6.07885	1.92487	Control	BP927
1.9809	0.465713	Control	BP860
-1.89189	0.605777	Control	NU065
1.2017	-2.16569	Control	NU336
0.442928	-4.40328	Control	BP093
-0.422098	-1.28302	Control	BP210
-0.695369	-0.91619	Control	BP1056
-1.41178	0.891404	Control	BP168
7.15217	-1.38324	EOS	BP114
-1.36705	0.243764	Control	NU127
-2.17128	0.418505	Control	BP325
-3.20492	-0.825362	Control	BP1253
-1.42883	-1.0497	Control	NU899
-1.84622	1.01645	Control	NU070
7.62405	-1.73489	EOS	BP638
1.18272	-2.54561	Control	NU762
-0.488873	-0.766541	Control	BP424
10.6266	-0.496689	EOS	BP179
-0.0713236	-3.61275	Control	BP227
-0.24826	-2.1299	Control	BP866
0.719203	-1.04485	Control	P263
-1.39521	-2.58398	Control	BP661
0.163958	-2.88093	Control	NU800
-0.179792	-1.54279	Control	NU091
11.5657	-1.81935	EOS	P092
0.872801	-2.84478	Control	NU080
-1.57915	0.79794	Control	NU657
-0.926802	-0.675462	Control	NU1156
-1.97077	-0.809974	Control	P224
5.92513	0.0990357	Control	NU160
-3.48416	-1.35059	Control	P041
-2.09802	-0.351705	Control	BP824
-1.60028	-3.43026	Control	BP585
4.54106	2.47347	Control	BP359
-1.20618	-5.11423	Control	BP929
-0.463602	2.21525	Control	BP105
-0.554366	2.10873	Control	NU049
-3.43367	-1.81075	Control	NU434
1.09127	-2.53623	Control	NU624
1.37606	-0.722494	Control	BP535
0.316053	3.11294	Control	BP948
-1.87641	0.767811	Control	BP1031
5.69434	1.54621	Control	BP080
-0.966803	1.5432	Control	BP1167
5.46419	-0.621533	Control	BP401
1.05285	1.60795	Control	NU031
1.38671	1.72253	Control	NU367
-0.547055	2.13864	Control	BP484
8.36205	0.0873872	Control	BP097
1.50186	0.738366	Control	BP255
8.9223	1.18588	EOS	BP1113
-1.12298	1.33292	Control	NU276
-2.79147	-0.439385	Control	BP1153
-1.36904	1.40288	Control	BP249
-1.23538	-0.158127	Control	BP1160
-2.69967	-0.347858	Control	BP670
0.00285415	0.420963	Control	BP269
-0.708338	1.76496	Control	NU002
-0.752232	1.70186	Control	BP1123
-3.4496	-1.62923	Control	BP1271
-0.310901	2.23345	Control	NU068
-2.48689	-0.149349	Control	BP167
1.29426	4.34774	Control	P280
-0.978079	1.51033	Control	NU267
-2.45664	-0.10121	Control	BP534
-1.39304	-0.248086	Control	NU185
-1.96491	0.171837	Control	BP259
-0.17378	0.898456	Control	NU1179
-0.509401	-0.131236	Control	NU076
-0.295281	-0.0129035	Control	BP750
-0.602256	1.90617	Control	NU037
-0.495198	2.15733	Control	NU1269
-0.771873	1.53845	Control	BP565
-1.44227	1.29315	Control	NU086
-1.26919	-1.45346	Control	BP248
5.88893	-1.92278	EOS	NU102
-2.3662	-0.0512185	Control	BP254
1.08648	4.22374	Control	BP1038
-2.52418	-0.65382	Control	NU071
0.721236	3.62331	Control	BP139
5.34387	0.701378	EOS	BP592
-1.71208	0.557979	Control	NU012
-3.42115	-1.08873	Control	NU645
-3.38131	-1.30437	Control	BP1281
4.36225	2.68972	Control	NU1238
-1.05974	1.43196	Control	BP434
-1.61703	-0.130076	Control	BP1140
-2.94906	-1.16565	Control	NU599
-1.85218	0.77534	Control	NU052
-2.39305	-0.591464	Control	NU103
-2.84209	-0.694423	Control	NU020
-2.97967	-0.605377	Control	NU101
12.0606	-1.69145	EOS	BP1067
0.782707	4.00775	Control	BP928
-2.9474	-0.742931	Control	NU1226
-2.72369	-0.329475	Control	NU085
1.67291	3.63939	Control	BP083
-2.75868	-0.34821	Control	NU024
-3.27032	-1.15127	Control	BP1178
-4.93309	-2.79862	Control	NU1242
-1.96745	0.648628	Control	NU1067
3.30021	-5.88294	EOS	NU1260
-2.66426	-0.628879	Control	BP1342
-1.57045	1.07679	Control	BP996
-2.95016	-0.859519	Control	NU279
9.36124	-2.63212	EOS	BP1189
-4.22363	-2.55971	Control	NU125
-1.63031	-0.0782526	Control	BP116
1.52975	0.0818069	Control	NU689
-4.19835	-2.23001	Control	NU033
-2.86945	-1.08611	Control	BP016
-3.01794	-1.07087	Control	NU082
-2.63455	-1.25069	Control	BP1005
-3.46784	-1.90268	Control	BP127
-3.76857	-1.95876	Control	NU475
-2.30906	-0.463498	Control	NU653
-0.403504	2.56353	Control	NU241
13.2543	-0.464375	EOS	P259
-3.38219	-0.741353	Control	BP099
-3.4697	-2.05341	Control	NU1230
-2.43136	-0.324086	Control	BP784
-0.416679	2.29407	Control	NU347
-0.983073	1.42438	Control	NU021
-2.34331	0.204777	Control	NU027
-1.1198	1.84612	Control	BP731
0.476824	0.444929	Control	BP524
-0.0193163	1.21136	Control	NU072
-2.57724	-0.472227	Control	BP143
1.96653	-0.874137	Control	NU058
-1.35821	0.924694	Control	BP964
-0.512138	0.383193	Control	BP1003
-0.468518	2.32484	Control	NU704
-0.555378	1.70704	Control	BP885
0.103492	-0.223839	Control	BP400
-0.835116	1.99689	Control	NU1215
11.6164	-3.01579	EOS	BP001
-0.998256	-2.17721	Control	NU191
-2.33141	-0.0519879	Control	P227
9.84281	-0.640449	Control	BP953
-1.65492	0.841905	Control	P141
-1.5765	0.93092	Control	BP900
1.23076	1.54684	Control	NU011
-2.20484	0.512105	Control	BP555
1.9553	0.0213353	Control	NU307
-1.07576	-0.381238	Control	NU163
-4.21042	-2.39278	Control	NU1101
2.14352	1.23127	Control	BP783
-3.11749	-1.04226	Control	P225
-0.513293	2.11399	Control	NU647
-2.09753	0.150302	Control	BP1111
1.2496	1.63664	Control	NU079
0.547585	2.8475	Control	NU300
7.87348	-0.658829	EOS	BP173
-4.28043	-1.93497	Control	NU131
-1.74013	0.0260643	Control	NU303
4.91857	-2.72102	EOS	NU435
-1.09657	1.62379	Control	NU005
0.0296065	3.27471	Control	NU299
-1.95119	0.815006	Control	BP313
-0.668549	2.29976	Control	BP437
0.137006	1.16281	Control	NU236
-0.0394546	2.53681	Control	NU223

## Sheet: f2b_data
SAA1	LBP	CRP	LRG1	SERPINA3	sample_type	sample_id	ga_cat	sex
22.6059	23.2518	17.0415	24.8734	27.7606	Control	NU1189	28- <32	Female
18.8454	22.8087	17.1513	25.349	28.9473	Control	NU057	>=37	Female
23.1878	26.9323	20.4684	26.6899	29.9244	Control	BP927	28- <32	Male
22.3605	24.3457	17.3645	24.7619	28.7205	Control	BP860	32-36	Female
18.8992	21.2087	17.3327	24.5596	28.9402	Control	NU065	>=37	Male
23.0742	22.0221	18.3554	23.8751	27.6421	Control	NU336	28- <32	Female
24.7737	20.2747	17.0359	23.3871	27.3203	Control	BP093	32-36	Male
21.7558	21.2732	17.0035	24.513	28.2847	Control	BP210	32-36	Female
21.0457	21.879	17.3395	23.3873	27.6855	Control	BP1056	<28	Female
19.2817	22.5404	17.0131	23.9382	27.8217	Control	BP168	28- <32	Male
26.6111	25.4621	20.3567	26.3116	29.7071	EOS	BP114	32-36	Male
19.7443	21.5862	17.1012	24.3025	28.7689	Control	NU127	28- <32	Female
18.906	21.6162	17.1438	23.9766	27.3822	Control	BP325	<28	Male
18.9657	19.5896	17.0583	24.0881	27.8341	Control	BP1253	28- <32	Female
20.531	21.2585	17.2733	23.0354	27.8492	Control	NU899	>=37	Female
18.8957	21.4184	16.9045	25.4446	28.7153	Control	NU070	>=37	Male
27.5468	25.6902	19.8179	25.734	30.5339	EOS	BP638	28- <32	Female
24.1439	21.0919	16.9009	25.2783	29.0782	Control	NU762	>=37	Female
21.2125	22.7097	17.1149	22.3078	27.5356	Control	BP424	32-36	Female
26.7032	27.1886	24.5635	27.4694	30.5217	EOS	BP179	28- <32	Male
23.6487	19.8876	17.1942	23.7382	28.5401	Control	BP227	32-36	Female
22.3181	21.2904	17.3213	22.9399	28.2472	Control	BP866	28- <32	Male
22.5276	22.6609	17.056	23.8653	28.2977	Control	P263	28- <32	Male
21.7158	19.426	17.268	24.2508	28.3546	Control	BP661	32-36	Female
23.443	20.9715	16.9374	23.2294	28.4434	Control	NU800	>=37	Female
22.0276	21.3548	17.1908	23.7222	28.8222	Control	NU091	>=37	Male
27.9678	26.1743	25.5291	28.0024	31.3605	EOS	P092	32-36	Male
24.0889	20.8951	16.923	25.0927	28.358	Control	NU080	>=37	Male
19.2571	22.0397	16.9079	24.1517	28.5289	Control	NU657	>=37	Male
20.8116	21.5153	17.0627	23.7046	28.6428	Control	NU1156	32-36	Female
19.2024	20.5241	18.5349	23.3094	27.8635	Control	P224	28- <32	Male
24.0723	25.6175	21.0416	25.923	29.5462	Control	NU160	<28	Female
19.0012	19.5014	17.1692	22.3536	28.1049	Control	P041	28- <32	Female
19.276	21.6328	17.5768	22.6759	26.8447	Control	BP824	28- <32	Female
22.2222	19.1421	17.1145	23.1937	28.0452	Control	BP585	32-36	Female
20.8891	26.1282	21.4403	25.6934	30.1158	Control	BP359	28- <32	Male
23.726	18.4338	17.2707	22.9803	27.2597	Control	BP929	28- <32	Male
18.9822	23.4977	17.3018	24.9897	29.0393	Control	BP105	28- <32	Female
18.9926	23.0871	17.2656	25.0617	29.7478	Control	NU049	>=37	Male
19.3434	18.7219	17.3366	23.9538	27.4269	Control	NU434	28- <32	Female
23.9506	22.012	17.06	23.713	27.7994	Control	NU624	>=37	Male
22.8991	22.9718	17.0288	24.9321	28.5612	Control	BP535	32-36	Male
19.1182	24.8518	17.0573	24.7538	29.5841	Control	BP948	<28	Male
18.8868	21.5448	17.2134	25.0401	27.8676	Control	BP1031	32-36	Male
24.9071	26.6299	17.2119	27.3202	30.9837	Control	BP080	28- <32	Male
19.0421	22.7196	17.3042	24.8869	28.6107	Control	BP1167	28- <32	Female
23.845	24.3746	21.73	26.4322	29.2018	Control	BP401	32-36	Male
19.1749	23.0812	20.2178	25.7858	29.2784	Control	NU031	>=37	Female
19.1221	23.5726	20.7008	25.6182	28.6998	Control	NU367	32-36	Female
18.9626	23.1342	17.3495	25.739	28.8048	Control	BP484	28- <32	Male
24.5069	26.0579	24.2104	27.4724	29.8583	Control	BP097	28- <32	Female
19.3433	22.6135	21.7876	25.3277	28.9552	Control	BP255	32-36	Male
25.2713	27.8198	22.2106	27.5382	30.225	EOS	BP1113	<28	Female
19.1666	22.0612	17.1544	25.8613	28.665	Control	NU276	32-36	Male
18.9597	20.2206	17.1957	23.9262	27.985	Control	BP1153	28- <32	Male
18.8872	22.4084	17.119	24.5778	28.7167	Control	BP249	32-36	Male
19.1189	20.659	19.0808	25.4661	27.8596	Control	BP1160	<28	Male
19.0057	20.0062	17.1481	24.5049	28.4435	Control	BP670	>=37	Male
19.3469	21.8212	19.8205	25.1715	28.6238	Control	BP269	32-36	Male
19.1669	22.957	17.2145	25.413	28.5322	Control	NU002	>=37	Female
19.1517	22.6072	17.2644	25.7628	28.8715	Control	BP1123	28- <32	Female
19.2445	18.0293	17.2774	25.2239	28.466	Control	BP1271	32-36	Female
19.3362	23.072	16.9282	26.4189	29.3778	Control	NU068	>=37	Female
18.9519	20.254	17.3371	24.7804	28.2212	Control	BP167	28- <32	Male
19.0777	25.863	17.0951	26.4772	29.9022	Control	P280	<28	Female
19.1724	22.392	17.0884	25.2238	29.2842	Control	NU267	32-36	Male
19.083	19.8817	17.0927	25.4802	28.9224	Control	BP534	32-36	Female
18.9584	20.4561	19.2091	24.973	28.3401	Control	NU185	<28	Female
19.2803	20.9984	17.1014	24.3981	28.735	Control	BP259	32-36	Male
18.9071	21.8605	19.6993	25.3951	29.0429	Control	NU1179	<28	Male
19.0351	20.2079	20.3536	26.2069	29.1894	Control	NU076	>=37	Female
19.0895	21.0371	20.4018	25.1804	28.6883	Control	BP750	32-36	Male
19.1302	22.9939	17.2605	25.5752	28.8012	Control	NU037	>=37	Male
19.1735	23.1511	17.053	26.2839	28.5301	Control	NU1269	>=37	Female
19.3213	22.5453	17.1542	25.8495	28.6032	Control	BP565	32-36	Male
18.9894	21.5	17.0134	26.0496	29.357	Control	NU086	>=37	Male
19.2283	19.1967	20.5067	24.6046	28.9117	Control	BP248	32-36	Female
26.2493	24.8918	19.7252	25.4042	28.5198	EOS	NU102	32-36	Male
19.2033	20.0974	16.936	25.2597	29.018	Control	BP254	32-36	Female
18.8982	25.2983	17.2836	27.0201	29.9754	Control	BP1038	28- <32	Male
19.2873	19.63	17.3341	24.8656	28.7089	Control	NU071	>=37	Female
19.0807	24.8937	17.1749	26.618	29.3905	Control	BP139	32-36	Male
23.7315	25.4109	19.9948	27.3042	29.3774	EOS	BP592	32-36	Female
19.159	21.1846	17.2649	25.4459	28.3504	Control	NU012	>=37	Male
18.9093	18.8173	17.1786	24.5333	28.3593	Control	NU645	>=37	Female
19.0867	18.7766	17.2353	24.7537	27.7473	Control	BP1281	28- <32	Male
21.242	25.8577	20.2782	27.1376	30.2665	Control	NU1238	28- <32	Male
19.2139	22.5214	17.0014	25.1411	28.6612	Control	BP434	32-36	Female
19.0561	20.5911	18.5315	25.1602	27.9932	Control	BP1140	32-36	Female
19.2924	19.3825	17.3286	24.1934	27.9415	Control	NU599	32-36	Male
19.0266	21.0002	17.005	25.9565	28.6894	Control	NU052	>=37	Male
19.014	20.0003	17.9591	24.4366	28.044	Control	NU103	32-36	Male
19.3061	19.3087	16.8768	25.393	28.5305	Control	NU020	>=37	Female
19.0519	19.5134	17.0129	25.203	27.8769	Control	NU101	>=37	Female
28.0158	27.1847	26.0135	26.779	30.9145	EOS	BP1067	28- <32	Male
18.9808	25.2465	16.9247	26.5445	29.7079	Control	BP928	28- <32	Male
19.2251	19.7057	16.9174	24.7537	27.6617	Control	NU1226	28- <32	Male
19.0934	20.1433	16.9551	24.7986	27.8178	Control	NU085	>=37	Female
19.3196	25.5117	18.2194	26.3475	29.4202	Control	BP083	28- <32	Male
18.9652	20.1299	17.1399	24.4604	27.972	Control	NU024	>=37	Male
19.0027	19.2822	17.3562	24.3658	27.222	Control	BP1178	>=37	Female
18.9942	16.4827	16.9239	24.3307	27.9115	Control	NU1242	28- <32	Female
18.867	21.9237	17.2147	23.8169	27.6581	Control	NU1067	<28	Female
26.0075	19.8659	21.4095	24.8359	26.8315	EOS	NU1260	<28	Female
19.2926	20.2184	17.0795	24.3636	27.4312	Control	BP1342	32-36	Male
18.9463	22.3934	17.1313	24.1515	27.9538	Control	BP996	32-36	Female
19.1868	19.714	17.1223	24.3503	27.6562	Control	NU279	32-36	Female
27.0142	24.9231	24.8198	26.375	30.1003	EOS	BP1189	28- <32	Male
19.351	17.6128	17.0633	23.7373	27.4595	Control	NU125	28- <32	Female
19.0897	20.9237	18.3347	24.347	28.2177	Control	BP116	28- <32	Female
22.4173	23.2153	17.14	26.3147	28.4025	Control	NU689	>=37	Male
19.1454	17.3331	17.0618	24.6677	28.061	Control	NU033	>=37	Female
19.2964	19.573	17.3575	24.3289	27.5685	Control	BP016	28- <32	Male
19.2476	19.2495	17.2058	24.8025	27.7718	Control	NU082	32-36	Female
18.8858	19.139	18.7112	24.4989	27.7315	Control	BP1005	32-36	Female
18.9531	18.581	18.1237	23.7772	27.081	Control	BP127	28- <32	Male
19.069	17.924	17.508	24.354	28.015	Control	NU475	28- <32	Female
19.3545	20.0597	17.2897	24.6849	28.6675	Control	NU653	>=37	Male
18.9791	23.8801	16.9649	25.4316	28.6268	Control	NU241	<28	Male
26.7898	28.1227	28.5581	27.7344	30.7605	EOS	P259	<28	Male
18.8577	19.3368	16.8757	24.5188	27.9923	Control	BP099	32-36	Male
18.9906	18.5882	18.2851	23.9614	26.326	Control	NU1230	<28	Female
19.1226	20.0776	17.363	25.0426	28.1407	Control	BP784	32-36	Male
18.9331	23.5498	17.3605	25.0282	29.0954	Control	NU347	28- <32	Female
19.1029	22.4121	17.3453	25.3119	28.6728	Control	NU021	>=37	Male
18.9997	20.6065	16.9946	24.8664	28.565	Control	NU027	>=37	Female
18.8513	22.9486	17.0018	24.8608	28.5432	Control	BP731	32-36	Female
19.1054	21.6078	20.9752	25.3479	29.351	Control	BP524	32-36	Male
19.0921	22.2929	19.2066	25.7714	28.8487	Control	NU072	>=37	Male
19.2937	19.9664	16.976	24.5163	28.7138	Control	BP143	28- <32	Female
21.0867	21.7704	21.4871	25.1038	29.3452	Control	NU058	>=37	Male
19.2824	20.7515	17.1694	27.3366	29.2818	Control	BP964	28- <32	Male
19.0631	21.504	19.5743	25.1332	28.4322	Control	BP1003	32-36	Male
19.1141	23.5916	16.9135	25.2137	29.0697	Control	NU704	>=37	Female
19.3555	22.643	17.1722	25.6162	29.5392	Control	BP885	32-36	Male
21.4618	21.9725	16.9774	25.4776	28.9337	Control	BP400	32-36	Female
19.0281	22.1926	16.9689	26.5738	29.9203	Control	NU1215	<28	Female
28.9705	25.718	25.3334	26.9145	31.4619	EOS	BP001	<28	Male
20.4794	19.1416	19.6269	24.63	28.7481	Control	NU191	<28	Male
19.2325	20.4434	16.9162	24.6433	28.8078	Control	P227	28- <32	Female
27.1981	26.4562	22.5843	27.8295	31.6632	Control	BP953	28- <32	Female
18.9413	22.029	17.3093	24.0391	28.2628	Control	P141	32-36	Female
18.9585	21.7401	17.3309	25.0913	28.2773	Control	BP900	32-36	Male
20.9735	24.055	17.2549	25.3785	29.6529	Control	NU011	>=37	Male
18.9022	21.2406	16.9733	24.5075	28.1796	Control	BP555	32-36	Male
20.3266	22.3571	21.6379	24.9789	29.7178	Control	NU307	32-36	Male
19.038	19.8149	19.744	25.6056	29.5742	Control	NU163	32-36	Female
19.2442	17.172	17.0385	24.1646	28.7554	Control	NU1101	<28	Female
19.2671	23.2689	22.2603	25.1712	29.5848	Control	BP783	32-36	Male
19.0246	18.9329	17.3584	24.2899	29.0416	Control	P225	28- <32	Female
19.1276	23.2996	17.0837	25.0237	29.4185	Control	NU647	>=37	Female
19.2269	20.0808	17.067	25.8744	29.3977	Control	BP1111	28- <32	Female
18.8649	22.909	21.0408	25.6609	29.8248	Control	NU079	>=37	Female
19.412	24.1207	17.2986	26.0989	29.9433	Control	NU300	<28	Male
26.8965	26.4766	20.0044	26.5867	30.1959	EOS	BP173	32-36	Female
18.9304	17.9944	16.8898	23.7263	27.8266	Control	NU131	<28	Male
19.0881	21.2797	18.0174	24.0002	27.79	Control	NU303	32-36	Male
26.4892	23.5933	18.7699	24.9584	29.4119	EOS	NU435	32-36	Male
18.9074	22.3936	17.2306	25.1465	29.22	Control	NU005	>=37	Male
18.8759	24.2112	16.8773	26.0075	29.8409	Control	NU299	<28	Male
18.8964	21.5267	16.9636	24.4927	28.7212	Control	BP313	32-36	Female
18.8864	22.8683	17.0585	25.8957	29.7589	Control	BP437	28- <32	Male
18.9961	22.532	19.6471	24.8536	29.1306	Control	NU236	32-36	Female
19.2857	23.5625	17.0049	25.884	29.8942	Control	NU223	28- <32	Male

## Sheet: f2c_data
sample_type	sample_id	SAA1	LBP	CRP	LRG1	SERPINA3
Control	NU1189	22.6059	23.2518		24.8734	27.7606
Control	NU057	18.8454	22.8087		25.349	28.9473
Control	BP927	23.1878	26.9323	20.4684	26.6899	29.9244
Control	BP860	22.3605	24.3457	17.3645	24.7619	28.7205
Control	NU065		21.2087		24.5596	28.9402
Control	NU336	23.0742	22.0221	18.3554	23.8751	27.6421
Control	BP093	24.7737	20.2747		23.3871	27.3203
Control	BP210	21.7558	21.2732		24.513	28.2847
Control	BP1056	21.0457	21.879		23.3873	27.6855
Control	BP168	19.2817	22.5404		23.9382	27.8217
EOS	BP114	26.6111	25.4621	20.3567	26.3116	29.7071
Control	NU127	19.7443	21.5862		24.3025	28.7689
Control	BP325		21.6162		23.9766	27.3822
Control	BP1253		19.5896		24.0881	27.8341
Control	NU899	20.531	21.2585		23.0354	27.8492
Control	NU070		21.4184		25.4446	28.7153
EOS	BP638	27.5468	25.6902	19.8179	25.734	30.5339
Control	NU762	24.1439	21.0919		25.2783	29.0782
Control	BP424	21.2125	22.7097		22.3078	27.5356
EOS	BP179	26.7032	27.1886	24.5635	27.4694	30.5217
Control	BP227	23.6487	19.8876		23.7382	28.5401
Control	BP866	22.3181	21.2904		22.9399	28.2472
Control	P263	22.5276	22.6609		23.8653	28.2977
Control	BP661	21.7158	19.426		24.2508	28.3546
Control	NU800	23.443	20.9715		23.2294	28.4434
Control	NU091	22.0276	21.3548		23.7222	28.8222
EOS	P092	27.9678	26.1743	25.5291	28.0024	31.3605
Control	NU080	24.0889	20.8951		25.0927	28.358
Control	NU657		22.0397		24.1517	28.5289
Control	NU1156	20.8116	21.5153		23.7046	28.6428
Control	P224		20.5241	18.5349	23.3094	27.8635
Control	NU160	24.0723	25.6175	21.0416	25.923	29.5462
Control	P041		19.5014		22.3536	28.1049
Control	BP824		21.6328	17.5768	22.6759	26.8447
Control	BP585	22.2222	19.1421		23.1937	28.0452
Control	BP359	20.8891	26.1282	21.4403	25.6934	30.1158
Control	BP929	23.726	18.4338		22.9803	27.2597
Control	BP105		23.4977		24.9897	29.0393
Control	NU049		23.0871		25.0617	29.7478
Control	NU434				23.9538	27.4269
Control	NU624	23.9506	22.012		23.713	27.7994
Control	BP535	22.8991	22.9718		24.9321	28.5612
Control	BP948		24.8518		24.7538	29.5841
Control	BP1031		21.5448		25.0401	27.8676
Control	BP080	24.9071	26.6299		27.3202	30.9837
Control	BP1167		22.7196		24.8869	28.6107
Control	BP401	23.845	24.3746	21.73	26.4322	29.2018
Control	NU031		23.0812	20.2178	25.7858	29.2784
Control	NU367		23.5726	20.7008	25.6182	28.6998
Control	BP484		23.1342		25.739	28.8048
Control	BP097	24.5069	26.0579	24.2104	27.4724	29.8583
Control	BP255		22.6135	21.7876	25.3277	28.9552
EOS	BP1113	25.2713	27.8198	22.2106	27.5382	30.225
Control	NU276		22.0612		25.8613	28.665
Control	BP1153		20.2206		23.9262	27.985
Control	BP249		22.4084		24.5778	28.7167
Control	BP1160		20.659	19.0808	25.4661	27.8596
Control	BP670				24.5049	28.4435
Control	BP269		21.8212	19.8205	25.1715	28.6238
Control	NU002		22.957		25.413	28.5322
Control	BP1123		22.6072		25.7628	28.8715
Control	BP1271		18.0293		25.2239	28.466
Control	NU068		23.072		26.4189	29.3778
Control	BP167		20.254		24.7804	28.2212
Control	P280		25.863		26.4772	29.9022
Control	NU267		22.392		25.2238	29.2842
Control	BP534		19.8817		25.4802	28.9224
Control	NU185		20.4561	19.2091	24.973	28.3401
Control	BP259		20.9984		24.3981	28.735
Control	NU1179		21.8605	19.6993	25.3951	29.0429
Control	NU076		20.2079	20.3536	26.2069	29.1894
Control	BP750		21.0371	20.4018	25.1804	28.6883
Control	NU037		22.9939		25.5752	28.8012
Control	NU1269		23.1511		26.2839	28.5301
Control	BP565				25.8495	28.6032
Control	NU086		21.5		26.0496	29.357
Control	BP248		19.1967	20.5067	24.6046	28.9117
EOS	NU102				25.4042	28.5198
Control	BP254				25.2597	29.018
Control	BP1038		25.2983		27.0201	29.9754
Control	NU071		19.63		24.8656	28.7089
Control	BP139		24.8937		26.618	29.3905
EOS	BP592	23.7315	25.4109	19.9948	27.3042	29.3774
Control	NU012				25.4459	28.3504
Control	NU645		18.8173		24.5333	28.3593
Control	BP1281		18.7766		24.7537	27.7473
Control	NU1238	21.242	25.8577	20.2782	27.1376	30.2665
Control	BP434		22.5214		25.1411	28.6612
Control	BP1140		20.5911	18.5315	25.1602	27.9932
Control	NU599		19.3825		24.1934	27.9415
Control	NU052			17.005	25.9565	28.6894
Control	NU103			17.9591	24.4366	28.044
Control	NU020		19.3087		25.393	28.5305
Control	NU101				25.203	27.8769
EOS	BP1067	28.0158	27.1847	26.0135	26.779	30.9145
Control	BP928		25.2465		26.5445	29.7079
Control	NU1226		19.7057		24.7537	27.6617
Control	NU085		20.1433		24.7986	27.8178
Control	BP083		25.5117	18.2194	26.3475	29.4202
Control	NU024		20.1299		24.4604	27.972
Control	BP1178				24.3658	27.222
Control	NU1242		16.4827		24.3307	27.9115
Control	NU1067		21.9237		23.8169	27.6581
EOS	NU1260		19.8659		24.8359	26.8315
Control	BP1342				24.3636	27.4312
Control	BP996		22.3934		24.1515	27.9538
Control	NU279		19.714		24.3503	27.6562
EOS	BP1189	27.0142	24.9231	24.8198	26.375	30.1003
Control	NU125		17.6128		23.7373	27.4595
Control	BP116			18.3347	24.347	28.2177
Control	NU689	22.4173	23.2153		26.3147	28.4025
Control	NU033		17.3331		24.6677	28.061
Control	BP016		19.573		24.3289	27.5685
Control	NU082		19.2495		24.8025	27.7718
Control	BP1005			18.7112	24.4989	27.7315
Control	BP127		18.581	18.1237	23.7772	27.081
Control	NU475		17.924	17.508	24.354	28.015
Control	NU653		20.0597		24.6849	28.6675
Control	NU241		23.8801		25.4316	28.6268
EOS	P259	26.7898	28.1227	28.5581	27.7344	30.7605
Control	BP099		19.3368	16.8757	24.5188	27.9923
Control	NU1230			18.2851	23.9614	26.326
Control	BP784		20.0776		25.0426	28.1407
Control	NU347		23.5498		25.0282	29.0954
Control	NU021		22.4121		25.3119	28.6728
Control	NU027		20.6065		24.8664	28.565
Control	BP731		22.9486		24.8608	28.5432
Control	BP524		21.6078	20.9752	25.3479	29.351
Control	NU072		22.2929	19.2066	25.7714	28.8487
Control	BP143				24.5163	28.7138
Control	NU058	21.0867	21.7704	21.4871	25.1038	29.3452
Control	BP964		20.7515		27.3366	29.2818
Control	BP1003		21.504	19.5743	25.1332	28.4322
Control	NU704		23.5916		25.2137	29.0697
Control	BP885	19.3555	22.643		25.6162	29.5392
Control	BP400	21.4618	21.9725		25.4776	28.9337
Control	NU1215		22.1926		26.5738	29.9203
EOS	BP001	28.9705	25.718	25.3334	26.9145	31.4619
Control	NU191	20.4794	19.1416	19.6269	24.63	28.7481
Control	P227		20.4434		24.6433	28.8078
Control	BP953	27.1981	26.4562	22.5843	27.8295	31.6632
Control	P141		22.029		24.0391	28.2628
Control	BP900					28.2773
Control	NU011	20.9735	24.055		25.3785	29.6529
Control	BP555		21.2406		24.5075	28.1796
Control	NU307	20.3266	22.3571	21.6379	24.9789	29.7178
Control	NU163		19.8149	19.744	25.6056	29.5742
Control	NU1101		17.172		24.1646	28.7554
Control	BP783		23.2689	22.2603	25.1712	29.5848
Control	P225		18.9329		24.2899	29.0416
Control	NU647		23.2996		25.0237	29.4185
Control	BP1111		20.0808		25.8744	29.3977
Control	NU079		22.909	21.0408	25.6609	29.8248
Control	NU300	19.412	24.1207		26.0989	29.9433
EOS	BP173	26.8965	26.4766		26.5867	30.1959
Control	NU131		17.9944		23.7263	27.8266
Control	NU303		21.2797	18.0174	24.0002	27.79
EOS	NU435		23.5933		24.9584	29.4119
Control	NU005		22.3936		25.1465	29.22
Control	NU299		24.2112		26.0075	29.8409
Control	BP313		21.5267		24.4927	28.7212
Control	BP437		22.8683		25.8957	29.7589
Control	NU236		22.532	19.6471	24.8536	29.1306
Control	NU223		23.5625		25.884	29.8942

## Sheet: f3b_data
sample_type_y	sample_id	CRP_avg_conc_pg	SAA_avg_conc_pg	LBP_avg_conc_pg
Control	NU163	224589	872014	1.14505e+06
Control	BP016	246284	636260	2.61547e+06
Control	P041	253940	407076	1.37555e+06
Control	BP1160	277772	1.65184e+06	967968
Control	BP929	342807	150882	811029
Control	BP254	355005	1.74951e+06	904708
Control	BP1005	370149	819344	1.74863e+06
Control	P227	379719	1.10341e+06	1.59201e+06
Control	BP259	398573	3.66048e+06	1.65421e+06
Control	BP1167	403050	1.43209e+06	1.74386e+06
Control	BP900	457380	878047	1.19651e+06
Control	BP661	493264	930463	1.93621e+06
Control	NU279	527139	935920	1.47191e+06
Control	BP210	541307	1.25384e+06	1.92274e+06
Control	BP555	590095	967905	7.71201e+06
Control	NU1156	597112	1.47739e+06	2.01179e+06
Control	BP424	608408	9.72056e+06	3.42398e+06
Control	BP255	671715	1.32084e+06	2.21396e+06
Control	BP143	675143	2.05565e+06	1.09204e+06
Control	BP885	684536	274148	2.14581e+06
Control	BP866	700439	375409	925265
Control	NU276	714752	1.82859e+06	1.86681e+06
Control	NU1242	720060	538227	1.17221e+06
Control	BP093	745690	1.19437e+06	1.42584e+06
Control	NU599	781461	2.28457e+06	1.4738e+06
Control	NU367	839289	1.07558e+06	3.84766e+06
Control	NU1067	939555	991716	3.02861e+06
Control	BP248	957764	903249	3.55455e+06
Control	BP1271	983221	2.67947e+06	2.91649e+06
Control	NU307	998173	1.23467e+07	3.63094e+06
Control	NU185	1.03037e+06	1.95797e+06	783660
Control	BP1140	1.03313e+06	773455	3.88124e+06
Control	NU475	1.10555e+06	4.98871e+06	1.75261e+06
Control	NU267	1.12937e+06	1.73478e+06	1.7665e+06
Control	NU103	1.15867e+06	681536	2.40466e+06
Control	BP313	1.26415e+06	763426	1.55494e+06
Control	NU1226	1.27643e+06	414845	3.22365e+06
Control	BP731	1.27853e+06	640569	2.67038e+06
Control	BP099	1.30728e+06	5.74569e+06	2.99879e+06
Control	P263	1.34441e+06	1.58547e+06	1.50911e+06
Control	BP227	1.34537e+06	2.55013e+06	2.02584e+06
Control	BP1153	1.37161e+06	2.74155e+06	827444
Control	BP1253	1.40237e+06	412506	2.04411e+06
Control	BP167	1.40605e+06	113958	2.07603e+06
Control	P141	1.41872e+06	2.65205e+06	1.70933e+06
Control	BP565	1.4998e+06	871664	3.18994e+06
Control	NU1230	1.54973e+06	1.0821e+06	557737
Control	BP105	1.63701e+06	841195	5.39671e+06
Control	BP1031	1.64157e+06	2.00433e+06	1.33779e+06
Control	NU1189	1.822e+06	8.86382e+06	6.03691e+06
Control	NU125	1.83372e+06	6.22911e+06	1.61669e+06
Control	BP1342	1.84222e+06	773512	1.50236e+06
Control	BP585	1.87495e+06	2.34956e+06	315667
Control	BP948	1.94747e+06	3.72688e+06	4.6139e+06
Control	BP750	2.07173e+06	2.02772e+06	2.7216e+06
Control	NU336	2.15371e+06	4.99996e+06	2.15238e+06
Control	BP116	2.1904e+06	1.0215e+06	2.34053e+06
Control	BP783	2.21793e+06	1.89333e+06	6.40605e+06
Control	BP996	2.23963e+06	7.43287e+06	8.06621e+06
Control	BP127	2.25835e+06	1.65653e+06	906895
Control	BP1003	2.47111e+06	1.10071e+06	2.07165e+06
Control	BP1056	2.55471e+06	579414	1.79411e+06
Control	NU1215	2.56643e+06	1.20372e+06	6.07126e+06
Control	BP784	2.73994e+06	3.29793e+06	3.92194e+06
Control	BP524	2.74779e+06	1.94588e+06	1.97248e+06
Control	NU303	2.82384e+06	1.44308e+06	1.44268e+06
Control	BP434	2.8416e+06	2.53744e+06	6.16467e+06
Control	BP1123	3.00922e+06	3.76931e+06	2.50477e+06
Control	BP824	3.05155e+06	850013	1.81342e+06
Control	NU1179	3.51064e+06	3.20093e+06	2.30225e+06
Control	BP534	3.53293e+06	1.66988e+06	806419
Control	NU434	3.63602e+06	1.01549e+06	795303
Control	NU127	3.78391e+06	5.56456e+06	4.4665e+06
Control	BP860	4.29766e+06	1.80491e+06	1.16925e+07
Control	BP437	4.62027e+06	3.56e+06	2.95159e+06
Control	NU347	4.79493e+06	9.32228e+06	3.66466e+06
Control	NU131	5.15383e+06	9.0161e+06	2.24159e+06
Control	NU223	5.34007e+06	5.99254e+06	7.54368e+06
Control	BP269	5.3495e+06	9.11018e+06	1.39415e+06
Control	BP1281	5.47358e+06	5.4202e+06	4.85738e+06
Control	BP1111	5.69997e+06	2.73501e+06	2.13556e+06
Control	P224	5.77071e+06	4.98149e+06	2.82656e+06
Control	P225	5.8488e+06	4.98546e+06	2.78135e+06
Control	BP139	7.61346e+06	8.59925e+06	1.37004e+07
Control	BP249	7.62731e+06	1.63867e+06	3.48391e+06
Control	NU082	8.58212e+06	1.04535e+07	1.12925e+06
Control	NU241	1.02005e+07	1.38705e+07	6.68087e+06
Control	BP1038	1.04746e+07	1.34749e+07	2.25487e+07
Control	P280	1.14453e+07	4.08579e+06	3.6968e+07
Control	BP928	1.256e+07	9.12029e+06	2.75387e+07
Control	NU299	1.29635e+07	4.27464e+06	9.18692e+06
Control	NU1101	1.35347e+07	3.2574e+06	617167
Control	BP535	1.49887e+07	7.08702e+06	3.59186e+06
Control	BP168	1.56226e+07	7.49574e+06	4.01074e+06
Control	BP083	1.86435e+07	8.17965e+06	1.89318e+07
Control	NU191	1.94704e+07	2.15485e+07	656484
Control	BP927	2.87312e+07	6.21233e+07	3.95724e+07
Control	NU300	2.99192e+07	1.22693e+07	8.20648e+06
Control	BP080	3.51145e+07	9.89006e+07	3.64518e+07
Control	BP400	3.86801e+07	3.29699e+07	2.31927e+06
Control	NU160	3.90963e+07	6.71879e+07	1.62609e+07
Control	NU1238	4.54656e+07	2.78652e+07	2.75734e+07
Control	BP401	8.69945e+07	9.83808e+07	4.64873e+06
Control	BP953	1.09324e+08	6.42033e+08	2.86078e+07
Control	BP097	5.1763e+08	6.54e+08	3.6255e+07
EOS	NU1260	440351	1.78135e+06	2.64475e+06
EOS	NU102	1.16914e+06	477154	626548
EOS	NU435	1.99496e+06	5.68942e+06	5.79429e+06
EOS	BP173	1.25254e+07	3.45426e+08	3.09029e+07
EOS	BP592	1.57955e+07	2.00664e+08	1.64937e+07
EOS	BP638	2.77177e+07	1.25354e+09	3.76428e+07
EOS	BP114	4.66036e+07	2.6053e+08	2.71235e+07
EOS	BP1113	7.08694e+07	2.22434e+08	3.67038e+07
EOS	BP179	3.40519e+08	7.12186e+08	6.84316e+07
EOS	BP001	4.62331e+08	2.16594e+09	2.45442e+07
EOS	P092	5.8709e+08	2.39168e+09	4.97221e+07
EOS	BP1189	9.38175e+08	1.95375e+09	4.9712e+07
EOS	BP1067	1.40432e+09	2.19312e+09	6.8973e+07
EOS	P259	3.64234e+09	2.04293e+09	9.15213e+07

## Sheet: f3c_data
sample_id	0	1	sample_type
NU163	-3.29994	0.643544	Control
BP016	-3.18157	1.07176	Control
P041	-3.69968	0.493339	Control
BP1160	-2.77474	0.546222	Control
BP929	-4.39808	-0.327309	Control
BP254	-2.60586	0.348159	Control
BP1005	-2.88969	0.582258	Control
P227	-2.69573	0.575884	Control
BP259	-1.80458	0.874733	Control
BP1167	-2.44316	0.664848	Control
BP900	-2.84067	0.194504	Control
BP661	-2.58734	0.490778	Control
NU279	-2.63656	0.257865	Control
BP210	-2.32141	0.498977	Control
BP555	-1.97303	1.33463	Control
NU1156	-2.1292	0.505635	Control
BP424	-0.602291	1.33984	Control
BP255	-2.10274	0.463661	Control
BP143	-2.03007	0.0843767	Control
BP885	-3.21375	0.0291565	Control
BP866	-3.26682	-0.487703	Control
NU276	-1.89307	0.386557	Control
NU1242	-2.91356	-0.251236	Control
BP093	-2.26085	0.0632874	Control
NU599	-1.76189	0.219484	Control
NU367	-1.92021	0.642648	Control
NU1067	-1.99031	0.380233	Control
BP248	-1.98942	0.454125	Control
BP1271	-1.27235	0.576349	Control
NU307	-0.107213	1.10632	Control
NU185	-1.91763	-0.443322	Control
BP1140	-2.02207	0.424169	Control
NU475	-0.93568	0.303242	Control
NU267	-1.66678	0.0254925	Control
NU103	-2.20551	-0.0164548	Control
BP313	-2.22153	-0.347804	Control
NU1226	-2.39591	-0.00571072	Control
BP731	-2.15247	-0.0263942	Control
BP099	-0.547386	0.596971	Control
P263	-1.67699	-0.224156	Control
BP227	-1.2391	0.0997908	Control
BP1153	-1.48419	-0.513628	Control
BP1253	-2.4986	-0.385621	Control
BP167	-3.40137	-0.704033	Control
P141	-1.23708	-0.0435498	Control
BP565	-1.77486	0.0668654	Control
NU1230	-2.20197	-1.10537	Control
BP105	-1.56497	0.361936	Control
BP1031	-1.42935	-0.382876	Control
NU1189	0.205067	0.966211	Control
NU125	-0.493931	-0.03836	Control
BP1342	-1.99152	-0.622994	Control
BP585	-1.73195	-1.43031	Control
BP948	-0.459034	0.514917	Control
BP750	-1.03296	-0.0465863	Control
NU336	-0.451521	-0.00533228	Control
BP116	-1.53535	-0.362978	Control
BP783	-0.744681	0.481394	Control
BP996	0.307764	0.982053	Control
BP127	-1.50094	-0.915818	Control
BP1003	-1.45006	-0.509884	Control
BP1056	-1.93281	-0.795077	Control
NU1215	-0.993317	0.230317	Control
BP784	-0.390587	0.140547	Control
BP524	-0.998486	-0.470599	Control
NU303	-1.30069	-0.781292	Control
BP434	-0.397794	0.361725	Control
BP1123	-0.392554	-0.198741	Control
BP824	-1.54836	-0.810386	Control
NU1179	-0.441981	-0.402863	Control
BP534	-1.25932	-1.29767	Control
NU434	-1.59806	-1.45328	Control
NU127	0.223479	0.145115	Control
BP860	-0.16285	0.437517	Control
BP437	-0.111647	-0.389922	Control
NU347	0.666512	-0.0205259	Control
NU131	0.518276	-0.417547	Control
NU223	0.669033	0.293104	Control
BP269	0.385163	-0.768297	Control
BP1281	0.46177	-0.0533559	Control
BP1111	-0.279768	-0.822713	Control
P224	0.24836	-0.484759	Control
P225	0.251673	-0.504795	Control
BP139	1.34888	0.557419	Control
BP249	-0.293659	-0.811898	Control
NU082	0.701818	-1.19871	Control
NU241	1.62042	-0.0151187	Control
BP1038	2.03505	0.800198	Control
P280	1.41607	0.778229	Control
BP928	1.93997	0.716191	Control
NU299	1.04572	-0.256681	Control
NU1101	-0.0493522	-2.22114	Control
BP535	1.16963	-0.875215	Control
BP168	1.27284	-0.812745	Control
BP083	1.97793	0.162304	Control
NU191	1.5326	-1.94369	Control
BP927	3.93259	0.895141	Control
NU300	2.26905	-0.632189	Control
BP080	4.35706	0.820969	Control
BP400	2.69173	-1.42767	Control
NU160	3.87213	0.0920786	Control
NU1238	3.52472	0.130955	Control
BP401	4.20476	-1.2173	Control
BP953	6.29784	0.361162	Control
BP097	7.35277	-0.52239	Control
NU1260	-2.09081	0.948309	EOS
NU102	-2.91501	-1.04269	EOS
NU435	-0.0665837	0.76369	EOS
BP173	4.548	1.7225	EOS
BP592	4.09104	0.993462	EOS
BP638	6.01798	1.64945	EOS
BP114	5.1151	0.671673	EOS
BP1113	5.36629	0.556901	EOS
BP179	7.37307	0.22162	EOS
BP001	7.99556	-0.410819	EOS
P092	8.45622	-0.0593428	EOS
BP1189	8.60262	-0.428076	EOS
BP1067	9.0462	-0.44526	EOS
P259	9.68201	-0.91262	EOS

## Sheet: f4a_data
False Positive Rate	Precision	Recall	ROC AUC	F1-Score	source
0.0188679	1	0.833333	1	0.909091	metricsbio
0	0.857143	1	0.996795	0.923077	metricsbio
0.0714286	0.5	0.2	0.984906	0.285714	metricsbio
0.0185185	1	0.8	1	0.888889	metricsbio
0	0.833333	1	0.981132	0.909091	metricsbio
0	0.833333	1	1	0.909091	metricsbio
0.0185185	1	0.8	1	0.888889	metricsbio
0.0192308	0.833333	0.833333	0.987179	0.833333	metricsbio
0	0.714286	1	0.981132	0.833333	metricsbio
0	0.833333	1	0.988679	0.909091	metricsbio
0.0727273	0.666667	0.333333	0.884615	0.444444	metricsclin
0.04	0.5	0.666667	0.708333	0.571429	metricsclin
0.0892857	0	0	0.603774	0	metricsclin
0.0925926	0	0	0.664151	0	metricsclin
0.0217391	0.333333	0.8	0.781132	0.470588	metricsclin
0.0714286	0.5	0.2	0.779245	0.285714	metricsclin
0.0555556	0.5	0.4	0.781132	0.444444	metricsclin
0.0877193	1	0.166667	0.878205	0.285714	metricsclin
0.0769231	0.166667	0.2	0.769811	0.181818	metricsclin
0.0545455	0.666667	0.4	0.764151	0.5	metricsclin

## Sheet: f4b_data
CRP_avg_conc_pg	SAA_avg_conc_pg	LBP_avg_conc_pg	GA_wks	sex	multiplegest	preeclampsia_gesthtn	route_of_del	labor	deliverysum	clinicalchorio	PROM	Concentration_ug_uL	source
-0.0258621	0.037931	0.00258621	0	0	0	0	0	0	0	0	0	0	biofeat
0	0.0344828	-0.0146552	0	0	0	0	0	0	0	0	0	0	biofeat
0.000862069	0.0155172	0.000862069	0	0	0	0	0	0	0	0	0	0	biofeat
0	0.0517241	0.0146552	0	0	0	0	0	0	0	0	0	0	biofeat
-0.0112069	0.0663793	0.0568966	0	0	0	0	0	0	0	0	0	0	biofeat
0	0.0948276	0	0	0	0	0	0	0	0	0	0	0	biofeat
-0.025	0.0663793	0.0508621	0	0	0	0	0	0	0	0	0	0	biofeat
-0.0146552	0.0646552	0	0	0	0	0	0	0	0	0	0	0	biofeat
0	0.102586	0	0	0	0	0	0	0	0	0	0	0	biofeat
0.0163793	0.0818966	0.0155172	0	0	0	0	0	0	0	0	0	0	biofeat
			0.037069	0.0310345	0	0.00775862	0	0	0.00948276	0.0189655	0.0431034	0.0301724	clinfeat
			0.00862069	0.00948276	-0.00258621	0.00172414	-0.0146552	0	-0.0112069	0.0198276	0.0517241	0.0198276	clinfeat
			0.0353448	0.00948276	0	0.0172414	0.0198276	0	0.0224138	0.0577586	0.0146552	0.0301724	clinfeat
			0.0310345	0.025	0.0293103	0.000862069	0.0189655	0	0.0258621	0.0172414	0.00431034	0.110345	clinfeat
			0.00689655	0	0	-0.00775862	-0.00862069	-0.00775862	-0.0206897	0	0.0474138	-0.012931	clinfeat
			0.0318966	0.0112069	0.0189655	0.00431034	0.0103448	0.00517241	0.0103448	0.0810345	0.00172414	0.0301724	clinfeat
			0.0517241	0.0155172	0.012931	0.00431034	-0.00603448	-0.00344828	-0.00689655	-0.0146552	0.0422414	0.0284483	clinfeat
			0.00344828	0	0	0	0	0	-0.00344828	0.0181034	0.0543103	0.00862069	clinfeat
			0.0758621	0.0112069	0.0103448	0.00172414	0.0103448	0	0.00344828	0.00344828	0.0922414	0.0482759	clinfeat
			0.0534483	0.0224138	0.0181034	0.00603448	0.0146552	0.00689655	0.00948276	0.0163793	0.0594828	0.0112069	clinfeat

## Sheet: f5a_data
PC1	PC2	sample_id	newlabs
-3.56251	-0.526841	NU163	ControlControl
-3.45413	0.339572	BP016	ControlControl
-3.97294	0.0562709	P041	ControlControl
-3.03104	-0.971123	BP1160	ControlControl
-4.6812	0.209139	BP929	ControlControl
-2.86324	-1.01385	BP254	ControlControl
-3.1603	-0.0553026	BP1005	ControlControl
-2.96266	-0.28826	P227	ControlControl
-2.05908	-0.89361	BP259	ControlControl
-2.7084	-0.342932	BP1167	ControlControl
-3.10977	-0.367196	BP900	ControlControl
-2.85982	0.0114807	BP661	ControlControl
-2.90766	-0.205582	NU279	ControlControl
-2.5914	-0.138231	BP210	ControlControl
-2.25624	1.16047	BP555	ControlControl
-2.39858	-0.171726	NU1156	ControlControl
-0.854906	-0.744653	BP424	ControlControl
-2.37505	-0.0115204	BP255	ControlControl
-2.29268	-0.83076	BP143	ControlControl
-3.50322	0.812577	BP885	ControlControl
-3.54722	-0.0453052	BP866	ControlControl
-2.16118	-0.315983	NU276	ControlControl
-3.1919	-0.0394857	NU1242	ControlControl
-2.53214	-0.301039	BP093	ControlControl
-2.02672	-0.614563	NU599	ControlControl
-2.20057	0.594035	NU367	ControlControl
-2.2709	0.460787	NU1067	ControlControl
-2.27231	0.646391	BP248	ControlControl
-1.54221	-0.097238	BP1271	ControlControl
-0.362007	-0.736556	NU307	ControlControl
-2.18222	-1.00225	NU185	ControlControl
-2.30795	0.815857	BP1140	ControlControl
-1.19624	-0.830295	NU475	ControlControl
-1.93915	-0.251331	NU267	ControlControl
-2.49046	0.510199	NU103	ControlControl
-2.50299	0.105648	BP313	ControlControl
-2.68919	1.03615	NU1226	ControlControl
-2.4397	0.647489	BP731	ControlControl
-0.811614	-0.434055	BP099	ControlControl
-1.9508	-0.301416	P263	ControlControl
-1.50975	-0.314636	BP227	ControlControl
-1.74802	-1.08755	BP1153	ControlControl
-2.78962	0.680845	BP1253	ControlControl
-3.70659	1.38661	BP167	ControlControl
-1.50659	-0.466149	P141	ControlControl
-2.06137	0.656602	BP565	ControlControl
-2.47431	-0.890119	NU1230	ControlControl
-1.85629	1.12441	BP105	ControlControl
-1.70153	-0.491154	BP1031	ControlControl
-0.0622112	-0.0318701	NU1189	ControlControl
-0.755991	-0.925857	NU125	ControlControl
-2.27593	0.137577	BP1342	ControlControl
-1.99355	-1.74222	BP585	ControlControl
-0.734519	0.225074	BP948	ControlControl
-1.31199	0.129087	BP750	ControlControl
-0.719396	-0.543078	NU336	ControlControl
-1.82133	0.383928	BP116	ControlControl
-1.031	0.883168	BP783	ControlControl
0.0347204	0.338464	BP996	ControlControl
-1.77533	-0.651683	BP127	ControlControl
-1.73545	0.264782	BP1003	ControlControl
-2.22452	0.497725	BP1056	ControlControl
-1.28552	1.10888	NU1215	ControlControl
-0.669309	0.218119	BP784	ControlControl
-1.27824	-0.0633678	BP524	ControlControl
-1.58179	-0.155156	NU303	ControlControl
-0.682843	0.7382	BP434	ControlControl
-0.667537	-0.206312	BP1123	ControlControl
-1.83753	0.332002	BP824	ControlControl
-0.719534	-0.1602	NU1179	ControlControl
-1.53677	-0.672703	BP534	ControlControl
-1.88112	-0.411236	NU434	ControlControl
-0.0532824	0.101289	NU127	ControlControl
-0.459732	1.52271	BP860	ControlControl
-0.392194	0.0362815	BP437	ControlControl
0.394669	-0.29711	NU347	ControlControl
0.248836	-0.671042	NU131	ControlControl
0.386395	0.554608	NU223	ControlControl
0.118798	-1.06107	BP269	ControlControl
0.180867	0.250529	BP1281	ControlControl
-0.562817	-0.0507639	BP1111	ControlControl
-0.0301814	-0.140481	P224	ControlControl
-0.0268669	-0.151787	P225	ControlControl
1.06291	0.915009	BP139	ControlControl
-0.588288	0.680137	BP249	ControlControl
0.434229	-1.22416	NU082	ControlControl
1.34207	0.118479	NU241	ControlControl
1.74771	1.14058	BP1038	ControlControl
1.11147	2.20598	P280	ControlControl
1.64537	1.54781	BP928	ControlControl
0.750155	1.05732	NU299	ControlControl
-0.329548	-1.01256	NU1101	ControlControl
0.884829	0.0377053	BP535	ControlControl
0.987514	0.105767	BP168	ControlControl
1.68124	1.3684	BP083	ControlControl
1.26943	-1.91382	NU191	ControlControl
3.64914	0.961433	BP927	ControlControl
1.97839	0.546269	NU300	ControlControl
4.07748	0.679327	BP080	ControlControl
2.41837	-0.980654	BP400	ControlControl
3.59297	0.241875	NU160	ControlControl
3.23093	1.17757	NU1238	ControlControl
3.93136	-0.851651	BP401	ControlControl
6.03035	-0.324173	BP953	ControlEOS
7.07005	0.138966	BP097	ControlEOS
-2.35733	-0.101609	NU1260	EOSControl
-3.19462	-0.403885	NU102	EOSControl
-0.339233	0.189245	NU435	EOSControl
4.29239	-0.314251	BP173	EOSEOS
3.83178	-0.497459	BP592	EOSEOS
5.76807	-0.703666	BP638	EOSEOS
4.84566	-0.0349407	BP114	EOSEOS
5.08931	0.374208	BP1113	EOSEOS
7.09058	0.541376	BP179	EOSEOS
7.72965	-0.847168	BP001	EOSEOS
8.18438	-0.276427	P092	EOSEOS
8.32442	-0.0839149	BP1189	EOSEOS
8.76341	0.195664	BP1067	EOSEOS
9.38803	0.637184	P259	EOSEOS
-3.09286	0.638912	BP253	PSControl
-3.81023	-0.195062	BP604	PSControl
-2.17462	0.19194	P228	PSControl
-3.23201	-0.629776	BP526	PSControl
-2.62406	-0.338096	BP850	PSControl
-3.62153	0.20727	BP137	PSControl
-2.2831	0.028328	BP747	PSControl
-2.29027	-0.227653	BP805	PSControl
-1.75398	-0.343171	BP648	PSControl
-2.23503	0.733392	BP680	PSControl
-2.45777	-0.0319487	BP906	PSControl
-1.34135	-1.14276	BP321	PSControl
-1.75995	-0.140273	BP396	PSControl
-1.27861	0.333172	BP649	PSControl
-1.45198	-0.653936	BP041	PSControl
-1.29946	0.43706	BP482	PSControl
-2.24172	0.0749239	BP237	PSControl
-2.75579	0.561277	BP030	PSControl
-2.00532	-1.0209	P037	PSControl
-1.8283	-0.162972	BP828	PSControl
-1.04211	0.065266	BP157	PSControl
-3.79718	-0.588494	NU208	PSControl
-1.7908	0.803211	BP1323	PSControl
-1.79666	-0.65405	BP1148	PSControl
-0.0619424	-0.455185	BP369	PSControl
-0.0211369	0.373717	NU1804	PSControl
-0.71712	-0.862534	BP593	PSControl
-0.0878157	0.814564	BP1088	PSControl
-0.157037	-0.787058	BP337	PSControl
-1.69369	0.549302	BP006	PSControl
-2.63857	1.89543	BP287	PSControl
-0.483087	-0.919464	BP849	PSControl
-0.676265	0.399612	BP584	PSControl
0.648592	1.89598	BP245	PSControl
0.444693	1.57275	BP1313	PSControl
1.65643	-4.94947	BP184	PSControl
0.551409	1.53176	BP312	PSControl
3.90704	-1.23335	BP207	PSEOS
1.93257	1.62758	NU137	PSControl
1.79023	0.77806	BP751	PSControl
3.10684	0.0701579	BP360	PSControl
5.58771	-0.243437	BP183	PSEOS
5.03435	-0.113824	NU230	PSEOS
3.76477	-1.74048	BP011	PSControl
7.46895	-0.622637	BP514	PSEOS
6.73665	-0.119301	BP1048	PSEOS
6.75982	-0.998326	BP598	PSEOS
5.65778	0.487419	BP1260	PSEOS
7.73474	-0.443161	P222	PSEOS
6.86735	1.0273	BP794	PSEOS
6.76087	0.461272	BP778	PSEOS
8.47608	0.00152256	BP486	PSEOS
8.5384	0.505896	BP852	PSEOS

[truncated: 7 more sheets: f5b_data, s1_data, s2b_data, s2a_data, s3_data, s4_data, s5_data]
